# Supplementary material for: 3,3,6,6-Tetra­methyl-9-(1-methyl-1H-indol-2-yl)-1,2,3,4,5,6,7,8,9,10-deca­hydro­acridine-1,8-dione
Source: Acta Crystallogr Sect E Struct Rep Online. 2012 Nov 17;68(Pt 12):o3365–6. doi: 10.1107/S1600536812045722 (PMC3588962; doi:10.1107/S1600536812045722)
Supplement: Supplementary file 1 [file e-68-o3365-sup1.cif]

##############################################################################
#                                                                            #
# This CIF contains the data in a paper accepted for publication in          #
# Acta Crystallographica Section E. It conforms to the requirements of       #
# Notes for Authors for Acta Crystallographica Section E, and has been       #
# peer reviewed under the auspices of the IUCr Commission on Journals.       #
#                                                                            #
# Full details of the Crystallographic Information File format               #
# are given in the paper "The Crystallographic Information File (CIF):       #
# a New Standard Archive File for Crystallography" by S. R. Hall, F. H.      #
# Allen and I. D. Brown [Acta Cryst. (1991), A47, 655-685].                  #
#                                                                            #
# The current version of the core CIF dictionary is obtainable from          #
# ftp://ftp.iucr.org/pub/cif_core.dic.                                       #
#                                                                            #
# Software is freely available for graphical display of the structure(s)     #
# in this CIF. For information consult the CIF software page                 #
# http://www.iucr.org/resources/cif/software.                                #
#                                                                            #
# This file may be used for bona fide research purposes within the           #
# scientific community so long as proper attribution is given to the journal # 
# article from which it was obtained.                                        #
#                                                                            #
##############################################################################
data_I
_audit_creation_method     SHELXL-97
_chemical_name_systematic
;
3,3,6,6-Tetramethyl-9-(1-methyl-1<i>H</i>-indol-2-yl)-1,2,3,4,5,6,7,8,9,10-
decahydroacridine-1,8-dione
;
_chemical_name_common     ?
_chemical_formula_moiety     'C26 H30 N2 O2'
_chemical_formula_sum     'C26 H30 N2 O2'
_chemical_formula_iupac     'C26 H30 N2 O2'
_chemical_formula_weight     402.54
_chemical_melting_point     ?
_symmetry_cell_setting     orthorhombic
_symmetry_space_group_name_H-M     'P n a 21'
_symmetry_space_group_name_Hall     'P 2c -2n'
loop_
    _symmetry_equiv_pos_as_xyz
    'x, y, z'
    '-x, -y, z+1/2'
    'x+1/2, -y+1/2, z'
    '-x+1/2, y+1/2, z+1/2'
_cell_length_a     14.09072(13)
_cell_length_b     15.04800(15)
_cell_length_c     10.39178(12)
_cell_angle_alpha     90.00
_cell_angle_beta     90.00
_cell_angle_gamma     90.00
_cell_volume     2203.44(4)
_cell_formula_units_Z     4
_cell_measurement_reflns_used     8837
_cell_measurement_theta_min     2.9342
_cell_measurement_theta_max     75.5626
_cell_measurement_temperature     123(2)
_exptl_crystal_description     block
_exptl_crystal_colour     colorless
_exptl_crystal_size_max     0.50
_exptl_crystal_size_mid     0.45
_exptl_crystal_size_min     0.40
_exptl_crystal_density_diffrn     1.213
_exptl_crystal_density_meas     ?
_exptl_crystal_density_method     'not measured'
_exptl_crystal_F_000     864
_exptl_absorpt_coefficient_mu     0.601
_exptl_absorpt_correction_type     multi-scan
_exptl_absorpt_process_details
;
[CrysAlis RED (Agilent, 2011), based on expressions derived from Clark &
Reid
(1995)]
;
_exptl_absorpt_correction_T_min     0.7531
_exptl_absorpt_correction_T_max     0.7950
_exptl_special_details
;
Absorption correction: CrysAlis RED, (Agilent, 2011)
Empirical absorption correction using spherical harmonics,
implemented in SCALE3 ABSPACK scaling algorithm.
(Clark & Reid, 1995).
;
_diffrn_ambient_temperature     123(2)
_diffrn_radiation_type     CuK\a
_diffrn_radiation_wavelength     1.54178
_diffrn_radiation_source     'Enhance (Cu) X-ray Source'
_diffrn_radiation_monochromator     graphite
_diffrn_measurement_device_type     'Agilent Xcalibur (Ruby, Gemini)'
_diffrn_measurement_method     '\w scans'
_diffrn_detector_area_resol_mean     10.5081
_diffrn_reflns_number     10170
_diffrn_reflns_av_R_equivalents     0.0206
_diffrn_reflns_av_sigmaI/netI     0.0201
_diffrn_reflns_theta_min     4.30
_diffrn_reflns_theta_max     75.74
_diffrn_reflns_theta_full     67.50
_diffrn_measured_fraction_theta_max     0.986
_diffrn_measured_fraction_theta_full     0.997
_diffrn_reflns_limit_h_min     -17
_diffrn_reflns_limit_h_max     17
_diffrn_reflns_limit_k_min     -16
_diffrn_reflns_limit_k_max     18
_diffrn_reflns_limit_l_min     -13
_diffrn_reflns_limit_l_max     8
_diffrn_standards_number     ?
_diffrn_standards_interval_count     ?
_diffrn_standards_interval_time     ?
_diffrn_standards_decay_%     ?
_refine_special_details
;
Refinement of <i>F</i>^2^ against ALL reflections. The weighted <i>R</i>-factor
<i>wR</i> and goodness of fit <i>S</i> are based on <i>F</i>^2^, conventional
<i>R</i>-factors <i>R</i> are based on <i>F</i>, with <i>F</i> set to zero for
negative <i>F</i>^2^. The threshold expression of <i>F</i>^2^ >
\s(<i>F</i>^2^) is used only for calculating <i>R</i>-factors(gt) <i>etc</i>.
and is not relevant to the choice of reflections for refinement.
<i>R</i>-factors based on <i>F</i>^2^ are statistically about twice as large
as those based on <i>F</i>, and <i>R</i>- factors based on ALL data will be
even larger.
;
_reflns_number_total     3713
_reflns_number_gt     3682
_reflns_threshold_expression     I>2sigma(I)
_refine_ls_structure_factor_coef     Fsqd
_refine_ls_matrix_type     full
_refine_ls_R_factor_all     0.0363
_refine_ls_R_factor_gt     0.0361
_refine_ls_wR_factor_gt     0.0959
_refine_ls_wR_factor_ref     0.0963
_refine_ls_goodness_of_fit_ref     1.020
_refine_ls_restrained_S_all     1.019
_refine_ls_number_reflns     3713
_refine_ls_number_parameters     276
_refine_ls_number_restraints     1
_refine_ls_hydrogen_treatment     constr
_refine_ls_weighting_scheme     calc
_refine_ls_weighting_details
         'calc w=1/[\s^2^(Fo^2^)+(0.0699P)^2^+0.2623P] where P=(Fo^2^+2Fc^2^)/3'
_atom_sites_solution_hydrogens     geom
_atom_sites_solution_primary     direct
_atom_sites_solution_secondary     difmap
_refine_ls_shift/su_max     0.001
_refine_ls_shift/su_mean     0.000
_refine_diff_density_max     0.208
_refine_diff_density_min     -0.239
_refine_ls_extinction_method     none
_refine_ls_extinction_coef     ?
_refine_ls_abs_structure_details     'Flack (1983), 1302 Friedel pairs'
_refine_ls_abs_structure_Flack     0.17(19)
loop_
    _atom_type_symbol
    _atom_type_description
    _atom_type_scat_dispersion_real
    _atom_type_scat_dispersion_imag
    _atom_type_scat_source
    'C' 'C' 0.0180 0.0090
                         'International Tables Vol C Tables 4.2.6.8 and 6.1.1.4'
    'H' 'H' 0.0000 0.0000
                         'International Tables Vol C Tables 4.2.6.8 and 6.1.1.4'
    'N' 'N' 0.0310 0.0180
                         'International Tables Vol C Tables 4.2.6.8 and 6.1.1.4'
    'O' 'O' 0.0490 0.0320
                         'International Tables Vol C Tables 4.2.6.8 and 6.1.1.4'
_computing_data_collection
;
CrysAlis PRO (Agilent, 2011)
;
_computing_cell_refinement
;
CrysAlis PRO (Agilent, 2011)
;
_computing_data_reduction
;
CrysAlis PRO (Agilent, 2011)
;
_computing_structure_solution     'SHELXS97 (Sheldrick, 2008)'
_computing_structure_refinement     'SHELXL97 (Sheldrick, 2008)'
_computing_molecular_graphics     'SHELXTL (Sheldrick, 2008)'
_computing_publication_material     'SHELXTL (Sheldrick, 2008)'
loop_
    _atom_site_type_symbol
    _atom_site_label
    _atom_site_fract_x
    _atom_site_fract_y
    _atom_site_fract_z
    _atom_site_U_iso_or_equiv
    _atom_site_adp_type
    _atom_site_calc_flag
    _atom_site_refinement_flags
    _atom_site_occupancy
    _atom_site_symmetry_multiplicity
    _atom_site_disorder_assembly
    _atom_site_disorder_group
    O O1 0.75903(7) 0.25747(7) -0.00557(13) 0.0295(3) Uani d . 1 1 . .
    O O2 0.88973(8) 0.50670(7) 0.28897(12) 0.0327(3) Uani d . 1 1 . .
    N N1 1.08387(8) 0.31288(8) 0.04851(15) 0.0286(3) Uani d . 1 1 . .
    H H1A 1.1423 0.2968 0.0295 0.034 Uiso calc R 1 1 . .
    N N2 0.76168(8) 0.31668(8) 0.29367(15) 0.0277(3) Uani d . 1 1 . .
    C C1 1.01031(10) 0.26736(8) -0.00433(16) 0.0237(3) Uani d . 1 1 . .
    C C2 1.03649(10) 0.19916(9) -0.10381(18) 0.0282(3) Uani d . 1 1 . .
    H H2A 1.0974 0.1711 -0.0791 0.034 Uiso calc R 1 1 . .
    H H2B 1.0460 0.2292 -0.1876 0.034 Uiso calc R 1 1 . .
    C C3 0.96102(10) 0.12665(9) -0.11949(17) 0.0265(3) Uani d . 1 1 . .
    C C4 0.86446(10) 0.17241(10) -0.13694(17) 0.0284(3) Uani d . 1 1 . .
    H H4A 0.8635 0.2026 -0.2216 0.034 Uiso calc R 1 1 . .
    H H4B 0.8141 0.1265 -0.1375 0.034 Uiso calc R 1 1 . .
    C C5 0.84223(10) 0.23979(9) -0.03302(16) 0.0236(3) Uani d . 1 1 . .
    C C6 0.91909(10) 0.28578(9) 0.02966(15) 0.0222(3) Uani d . 1 1 . .
    C C7 0.89455(9) 0.35180(9) 0.13511(15) 0.0227(3) Uani d . 1 1 . .
    H H7A 0.8458 0.3941 0.1013 0.027 Uiso calc R 1 1 . .
    C C8 0.98218(10) 0.40439(9) 0.17348(16) 0.0240(3) Uani d . 1 1 . .
    C C9 0.96904(11) 0.48130(9) 0.25718(16) 0.0261(3) Uani d . 1 1 . .
    C C10 1.05765(12) 0.52769(11) 0.30610(18) 0.0332(3) Uani d . 1 1 . .
    H H10A 1.0796 0.4973 0.3852 0.040 Uiso calc R 1 1 . .
    H H10B 1.0413 0.5896 0.3294 0.040 Uiso calc R 1 1 . .
    C C11 1.13923(10) 0.52915(9) 0.20810(17) 0.0284(3) Uani d . 1 1 . .
    C C12 1.15872(10) 0.43298(10) 0.16739(19) 0.0319(4) Uani d . 1 1 . .
    H H12A 1.2028 0.4331 0.0932 0.038 Uiso calc R 1 1 . .
    H H12B 1.1903 0.4014 0.2392 0.038 Uiso calc R 1 1 . .
    C C13 1.06997(10) 0.38350(9) 0.13094(17) 0.0256(3) Uani d . 1 1 . .
    C C14 0.85201(10) 0.30123(9) 0.24773(16) 0.0245(3) Uani d . 1 1 . .
    C C15 0.89064(10) 0.23076(9) 0.31221(17) 0.0275(3) Uani d . 1 1 . .
    H H15A 0.9521 0.2065 0.2990 0.033 Uiso calc R 1 1 . .
    C C16 0.82205(11) 0.20026(10) 0.40284(17) 0.0294(3) Uani d . 1 1 . .
    C C17 0.81850(14) 0.13028(12) 0.49248(19) 0.0380(4) Uani d . 1 1 . .
    H H17A 0.8712 0.0916 0.5031 0.046 Uiso calc R 1 1 . .
    C C18 0.73717(15) 0.11860(13) 0.5648(2) 0.0441(4) Uani d . 1 1 . .
    H H18A 0.7344 0.0715 0.6256 0.053 Uiso calc R 1 1 . .
    C C19 0.65921(14) 0.17453(13) 0.5502(2) 0.0436(4) Uani d . 1 1 . .
    H H19A 0.6044 0.1648 0.6014 0.052 Uiso calc R 1 1 . .
    C C20 0.65970(13) 0.24415(12) 0.4624(2) 0.0385(4) Uani d . 1 1 . .
    H H20A 0.6064 0.2822 0.4527 0.046 Uiso calc R 1 1 . .
    C C21 0.74192(11) 0.25582(10) 0.38884(18) 0.0290(3) Uani d . 1 1 . .
    C C22 0.69626(11) 0.38452(11) 0.2494(2) 0.0374(4) Uani d . 1 1 . .
    H H22A 0.6359 0.3787 0.2955 0.056 Uiso calc R 1 1 . .
    H H22B 0.6853 0.3773 0.1568 0.056 Uiso calc R 1 1 . .
    H H22C 0.7234 0.4434 0.2659 0.056 Uiso calc R 1 1 . .
    C C23 1.22930(12) 0.56706(11) 0.2695(2) 0.0402(4) Uani d . 1 1 . .
    H H23A 1.2813 0.5651 0.2070 0.060 Uiso calc R 1 1 . .
    H H23B 1.2462 0.5316 0.3451 0.060 Uiso calc R 1 1 . .
    H H23C 1.2180 0.6287 0.2956 0.060 Uiso calc R 1 1 . .
    C C24 1.11188(12) 0.58625(11) 0.09208(19) 0.0368(4) Uani d . 1 1 . .
    H H24A 1.1637 0.5857 0.0292 0.055 Uiso calc R 1 1 . .
    H H24B 1.1002 0.6474 0.1204 0.055 Uiso calc R 1 1 . .
    H H24D 1.0542 0.5622 0.0524 0.055 Uiso calc R 1 1 . .
    C C25 0.98527(11) 0.07126(11) -0.2383(2) 0.0358(4) Uani d . 1 1 . .
    H H25A 0.9907 0.1103 -0.3133 0.054 Uiso calc R 1 1 . .
    H H25D 0.9350 0.0275 -0.2533 0.054 Uiso calc R 1 1 . .
    H H25B 1.0457 0.0404 -0.2243 0.054 Uiso calc R 1 1 . .
    C C26 0.95850(13) 0.06656(10) -0.00001(19) 0.0364(4) Uani d . 1 1 . .
    H H26D 1.0207 0.0385 0.0117 0.055 Uiso calc R 1 1 . .
    H H26A 0.9101 0.0205 -0.0116 0.055 Uiso calc R 1 1 . .
    H H26B 0.9432 0.1023 0.0760 0.055 Uiso calc R 1 1 . .
loop_
    _atom_site_aniso_label
    _atom_site_aniso_U_11
    _atom_site_aniso_U_22
    _atom_site_aniso_U_33
    _atom_site_aniso_U_12
    _atom_site_aniso_U_13
    _atom_site_aniso_U_23
    O1 0.0178(5) 0.0333(5) 0.0374(7) -0.0021(4) 0.0009(5) 0.0032(5)
    O2 0.0318(6) 0.0337(5) 0.0325(7) 0.0063(4) 0.0036(5) -0.0037(5)
    N1 0.0146(5) 0.0261(5) 0.0450(9) 0.0008(4) 0.0005(6) -0.0079(5)
    N2 0.0213(5) 0.0287(6) 0.0329(8) 0.0027(5) 0.0063(5) 0.0026(5)
    C1 0.0196(6) 0.0204(6) 0.0312(8) 0.0003(5) 0.0001(6) -0.0004(6)
    C2 0.0200(6) 0.0290(6) 0.0355(9) -0.0012(5) 0.0032(6) -0.0067(6)
    C3 0.0241(6) 0.0248(6) 0.0305(8) -0.0027(5) -0.0007(7) -0.0024(6)
    C4 0.0242(6) 0.0317(7) 0.0294(9) -0.0047(5) -0.0036(6) -0.0016(6)
    C5 0.0196(6) 0.0253(6) 0.0260(8) -0.0007(5) 0.0003(6) 0.0065(5)
    C6 0.0195(6) 0.0227(6) 0.0244(8) -0.0012(5) -0.0004(5) 0.0017(5)
    C7 0.0171(6) 0.0213(6) 0.0297(8) 0.0020(4) 0.0012(5) 0.0008(5)
    C8 0.0216(6) 0.0221(6) 0.0282(8) -0.0004(5) -0.0009(6) 0.0012(5)
    C9 0.0285(7) 0.0264(6) 0.0235(7) 0.0023(5) 0.0008(6) 0.0009(6)
    C10 0.0355(8) 0.0356(8) 0.0285(9) -0.0028(6) 0.0002(7) -0.0097(6)
    C11 0.0256(7) 0.0267(6) 0.0328(9) -0.0039(5) -0.0021(7) -0.0059(6)
    C12 0.0201(6) 0.0290(7) 0.0467(10) -0.0005(5) -0.0030(7) -0.0081(7)
    C13 0.0208(6) 0.0228(6) 0.0333(8) -0.0004(5) -0.0017(6) -0.0023(6)
    C14 0.0195(6) 0.0261(6) 0.0279(8) 0.0021(5) 0.0014(6) -0.0025(6)
    C15 0.0251(7) 0.0285(7) 0.0288(8) 0.0036(5) -0.0019(6) 0.0012(6)
    C16 0.0291(7) 0.0311(7) 0.0279(8) -0.0032(5) -0.0033(7) -0.0012(6)
    C17 0.0448(9) 0.0372(8) 0.0321(9) -0.0042(7) -0.0083(8) 0.0059(7)
    C18 0.0568(11) 0.0448(9) 0.0307(10) -0.0167(8) -0.0032(9) 0.0093(7)
    C19 0.0450(9) 0.0533(10) 0.0324(10) -0.0181(8) 0.0081(8) 0.0021(8)
    C20 0.0319(8) 0.0452(8) 0.0383(11) -0.0054(6) 0.0069(8) -0.0015(8)
    C21 0.0284(7) 0.0299(6) 0.0287(8) -0.0052(5) 0.0003(7) -0.0010(6)
    C22 0.0256(7) 0.0363(7) 0.0504(11) 0.0100(6) 0.0095(8) 0.0088(7)
    C23 0.0341(8) 0.0393(8) 0.0471(11) -0.0082(7) -0.0072(8) -0.0134(8)
    C24 0.0383(8) 0.0346(7) 0.0375(10) -0.0090(6) -0.0005(8) 0.0030(7)
    C25 0.0306(7) 0.0374(8) 0.0395(10) -0.0054(6) 0.0015(8) -0.0120(7)
    C26 0.0456(9) 0.0249(7) 0.0386(10) 0.0024(6) 0.0000(8) 0.0028(6)
_geom_special_details
;
All e.s.d.'s (except the e.s.d. in the dihedral angle between two l.s. planes)
are estimated using the full covariance matrix. The cell e.s.d.'s are taken
into account individually in the estimation of e.s.d.'s in distances, angles
and torsion angles; correlations between e.s.d.'s in cell parameters are only
used when they are defined by crystal symmetry. An approximate (isotropic)
treatment of cell e.s.d.'s is used for estimating e.s.d.'s involving l.s.
planes.
;
loop_
    _geom_bond_atom_site_label_1
    _geom_bond_atom_site_label_2
    _geom_bond_site_symmetry_2
    _geom_bond_distance
    _geom_bond_publ_flag
    O1 C5 . 1.2356(18) ?
    O2 C9 . 1.2265(18) ?
    N1 C1 . 1.3583(19) ?
    N1 C13 . 1.3789(19) ?
    N1 H1A . 0.8800 ?
    N2 C21 . 1.376(2) ?
    N2 C14 . 1.3790(18) ?
    N2 C22 . 1.4505(19) ?
    C1 C6 . 1.3614(19) ?
    C1 C2 . 1.503(2) ?
    C2 C3 . 1.5323(18) ?
    C2 H2A . 0.9900 ?
    C2 H2B . 0.9900 ?
    C3 C25 . 1.528(2) ?
    C3 C4 . 1.5357(19) ?
    C3 C26 . 1.536(2) ?
    C4 C5 . 1.514(2) ?
    C4 H4A . 0.9900 ?
    C4 H4B . 0.9900 ?
    C5 C6 . 1.441(2) ?
    C6 C7 . 1.519(2) ?
    C7 C14 . 1.519(2) ?
    C7 C8 . 1.5199(18) ?
    C7 H7A . 1.0000 ?
    C8 C13 . 1.351(2) ?
    C8 C9 . 1.459(2) ?
    C9 C10 . 1.518(2) ?
    C10 C11 . 1.536(2) ?
    C10 H10A . 0.9900 ?
    C10 H10B . 0.9900 ?
    C11 C24 . 1.530(2) ?
    C11 C23 . 1.531(2) ?
    C11 C12 . 1.5325(19) ?
    C12 C13 . 1.5039(18) ?
    C12 H12A . 0.9900 ?
    C12 H12B . 0.9900 ?
    C14 C15 . 1.368(2) ?
    C15 C16 . 1.425(2) ?
    C15 H15A . 0.9500 ?
    C16 C17 . 1.407(2) ?
    C16 C21 . 1.413(2) ?
    C17 C18 . 1.382(3) ?
    C17 H17A . 0.9500 ?
    C18 C19 . 1.392(3) ?
    C18 H18A . 0.9500 ?
    C19 C20 . 1.389(3) ?
    C19 H19A . 0.9500 ?
    C20 C21 . 1.399(2) ?
    C20 H20A . 0.9500 ?
    C22 H22A . 0.9800 ?
    C22 H22B . 0.9800 ?
    C22 H22C . 0.9800 ?
    C23 H23A . 0.9800 ?
    C23 H23B . 0.9800 ?
    C23 H23C . 0.9800 ?
    C24 H24A . 0.9800 ?
    C24 H24B . 0.9800 ?
    C24 H24D . 0.9800 ?
    C25 H25A . 0.9800 ?
    C25 H25D . 0.9800 ?
    C25 H25B . 0.9800 ?
    C26 H26D . 0.9800 ?
    C26 H26A . 0.9800 ?
    C26 H26B . 0.9800 ?
loop_
    _geom_angle_atom_site_label_1
    _geom_angle_atom_site_label_2
    _geom_angle_atom_site_label_3
    _geom_angle_site_symmetry_1
    _geom_angle_site_symmetry_3
    _geom_angle
    _geom_angle_publ_flag
    C1 N1 C13 . . 122.10(12) ?
    C1 N1 H1A . . 118.9 ?
    C13 N1 H1A . . 118.9 ?
    C21 N2 C14 . . 108.87(13) ?
    C21 N2 C22 . . 124.59(13) ?
    C14 N2 C22 . . 126.53(14) ?
    N1 C1 C6 . . 120.86(13) ?
    N1 C1 C2 . . 115.80(12) ?
    C6 C1 C2 . . 123.32(13) ?
    C1 C2 C3 . . 112.90(12) ?
    C1 C2 H2A . . 109.0 ?
    C3 C2 H2A . . 109.0 ?
    C1 C2 H2B . . 109.0 ?
    C3 C2 H2B . . 109.0 ?
    H2A C2 H2B . . 107.8 ?
    C25 C3 C2 . . 108.61(12) ?
    C25 C3 C4 . . 110.33(14) ?
    C2 C3 C4 . . 107.95(11) ?
    C25 C3 C26 . . 109.69(13) ?
    C2 C3 C26 . . 110.44(14) ?
    C4 C3 C26 . . 109.81(13) ?
    C5 C4 C3 . . 113.54(13) ?
    C5 C4 H4A . . 108.9 ?
    C3 C4 H4A . . 108.9 ?
    C5 C4 H4B . . 108.9 ?
    C3 C4 H4B . . 108.9 ?
    H4A C4 H4B . . 107.7 ?
    O1 C5 C6 . . 120.36(14) ?
    O1 C5 C4 . . 120.34(13) ?
    C6 C5 C4 . . 119.25(12) ?
    C1 C6 C5 . . 119.64(14) ?
    C1 C6 C7 . . 122.36(13) ?
    C5 C6 C7 . . 117.98(12) ?
    C6 C7 C14 . . 108.54(11) ?
    C6 C7 C8 . . 110.18(11) ?
    C14 C7 C8 . . 112.29(13) ?
    C6 C7 H7A . . 108.6 ?
    C14 C7 H7A . . 108.6 ?
    C8 C7 H7A . . 108.6 ?
    C13 C8 C9 . . 119.72(13) ?
    C13 C8 C7 . . 122.47(13) ?
    C9 C8 C7 . . 117.79(12) ?
    O2 C9 C8 . . 121.55(14) ?
    O2 C9 C10 . . 121.06(14) ?
    C8 C9 C10 . . 117.38(13) ?
    C9 C10 C11 . . 113.58(14) ?
    C9 C10 H10A . . 108.8 ?
    C11 C10 H10A . . 108.8 ?
    C9 C10 H10B . . 108.8 ?
    C11 C10 H10B . . 108.8 ?
    H10A C10 H10B . . 107.7 ?
    C24 C11 C23 . . 109.14(13) ?
    C24 C11 C12 . . 110.98(14) ?
    C23 C11 C12 . . 108.56(12) ?
    C24 C11 C10 . . 110.00(13) ?
    C23 C11 C10 . . 110.47(14) ?
    C12 C11 C10 . . 107.68(13) ?
    C13 C12 C11 . . 112.83(12) ?
    C13 C12 H12A . . 109.0 ?
    C11 C12 H12A . . 109.0 ?
    C13 C12 H12B . . 109.0 ?
    C11 C12 H12B . . 109.0 ?
    H12A C12 H12B . . 107.8 ?
    C8 C13 N1 . . 120.85(13) ?
    C8 C13 C12 . . 124.32(14) ?
    N1 C13 C12 . . 114.83(12) ?
    C15 C14 N2 . . 109.18(14) ?
    C15 C14 C7 . . 127.50(13) ?
    N2 C14 C7 . . 123.13(13) ?
    C14 C15 C16 . . 107.67(13) ?
    C14 C15 H15A . . 126.2 ?
    C16 C15 H15A . . 126.2 ?
    C17 C16 C21 . . 118.88(16) ?
    C17 C16 C15 . . 134.63(16) ?
    C21 C16 C15 . . 106.46(14) ?
    C18 C17 C16 . . 119.00(17) ?
    C18 C17 H17A . . 120.5 ?
    C16 C17 H17A . . 120.5 ?
    C17 C18 C19 . . 121.22(17) ?
    C17 C18 H18A . . 119.4 ?
    C19 C18 H18A . . 119.4 ?
    C20 C19 C18 . . 121.57(17) ?
    C20 C19 H19A . . 119.2 ?
    C18 C19 H19A . . 119.2 ?
    C19 C20 C21 . . 117.24(17) ?
    C19 C20 H20A . . 121.4 ?
    C21 C20 H20A . . 121.4 ?
    N2 C21 C20 . . 130.07(15) ?
    N2 C21 C16 . . 107.83(13) ?
    C20 C21 C16 . . 122.09(16) ?
    N2 C22 H22A . . 109.5 ?
    N2 C22 H22B . . 109.5 ?
    H22A C22 H22B . . 109.5 ?
    N2 C22 H22C . . 109.5 ?
    H22A C22 H22C . . 109.5 ?
    H22B C22 H22C . . 109.5 ?
    C11 C23 H23A . . 109.5 ?
    C11 C23 H23B . . 109.5 ?
    H23A C23 H23B . . 109.5 ?
    C11 C23 H23C . . 109.5 ?
    H23A C23 H23C . . 109.5 ?
    H23B C23 H23C . . 109.5 ?
    C11 C24 H24A . . 109.5 ?
    C11 C24 H24B . . 109.5 ?
    H24A C24 H24B . . 109.5 ?
    C11 C24 H24D . . 109.5 ?
    H24A C24 H24D . . 109.5 ?
    H24B C24 H24D . . 109.5 ?
    C3 C25 H25A . . 109.5 ?
    C3 C25 H25D . . 109.5 ?
    H25A C25 H25D . . 109.5 ?
    C3 C25 H25B . . 109.5 ?
    H25A C25 H25B . . 109.5 ?
    H25D C25 H25B . . 109.5 ?
    C3 C26 H26D . . 109.5 ?
    C3 C26 H26A . . 109.5 ?
    H26D C26 H26A . . 109.5 ?
    C3 C26 H26B . . 109.5 ?
    H26D C26 H26B . . 109.5 ?
    H26A C26 H26B . . 109.5 ?
loop_
    _geom_torsion_atom_site_label_1
    _geom_torsion_atom_site_label_2
    _geom_torsion_atom_site_label_3
    _geom_torsion_atom_site_label_4
    _geom_torsion_site_symmetry_1
    _geom_torsion_site_symmetry_2
    _geom_torsion_site_symmetry_3
    _geom_torsion_site_symmetry_4
    _geom_torsion
    _geom_torsion_publ_flag
    C13 N1 C1 C6 . . . . -4.8(2) ?
    C13 N1 C1 C2 . . . . 173.19(14) ?
    N1 C1 C2 C3 . . . . 156.80(14) ?
    C6 C1 C2 C3 . . . . -25.2(2) ?
    C1 C2 C3 C25 . . . . 169.70(14) ?
    C1 C2 C3 C4 . . . . 50.08(18) ?
    C1 C2 C3 C26 . . . . -69.98(17) ?
    C25 C3 C4 C5 . . . . -170.93(13) ?
    C2 C3 C4 C5 . . . . -52.40(18) ?
    C26 C3 C4 C5 . . . . 68.06(15) ?
    C3 C4 C5 O1 . . . . -153.53(14) ?
    C3 C4 C5 C6 . . . . 29.08(19) ?
    N1 C1 C6 C5 . . . . 176.66(14) ?
    C2 C1 C6 C5 . . . . -1.2(2) ?
    N1 C1 C6 C7 . . . . -5.2(2) ?
    C2 C1 C6 C7 . . . . 176.95(14) ?
    O1 C5 C6 C1 . . . . -178.11(14) ?
    C4 C5 C6 C1 . . . . -0.7(2) ?
    O1 C5 C6 C7 . . . . 3.6(2) ?
    C4 C5 C6 C7 . . . . -178.96(13) ?
    C1 C6 C7 C14 . . . . -112.01(15) ?
    C5 C6 C7 C14 . . . . 66.18(16) ?
    C1 C6 C7 C8 . . . . 11.32(19) ?
    C5 C6 C7 C8 . . . . -170.49(12) ?
    C6 C7 C8 C13 . . . . -9.1(2) ?
    C14 C7 C8 C13 . . . . 112.07(16) ?
    C6 C7 C8 C9 . . . . 169.54(13) ?
    C14 C7 C8 C9 . . . . -69.34(16) ?
    C13 C8 C9 O2 . . . . 173.83(16) ?
    C7 C8 C9 O2 . . . . -4.8(2) ?
    C13 C8 C9 C10 . . . . -7.5(2) ?
    C7 C8 C9 C10 . . . . 173.86(14) ?
    O2 C9 C10 C11 . . . . -145.85(15) ?
    C8 C9 C10 C11 . . . . 35.5(2) ?
    C9 C10 C11 C24 . . . . 66.05(16) ?
    C9 C10 C11 C23 . . . . -173.41(13) ?
    C9 C10 C11 C12 . . . . -55.01(18) ?
    C24 C11 C12 C13 . . . . -71.80(18) ?
    C23 C11 C12 C13 . . . . 168.26(16) ?
    C10 C11 C12 C13 . . . . 48.64(19) ?
    C9 C8 C13 N1 . . . . -177.92(14) ?
    C7 C8 C13 N1 . . . . 0.6(2) ?
    C9 C8 C13 C12 . . . . 2.1(2) ?
    C7 C8 C13 C12 . . . . -179.34(15) ?
    C1 N1 C13 C8 . . . . 7.2(2) ?
    C1 N1 C13 C12 . . . . -172.86(15) ?
    C11 C12 C13 C8 . . . . -24.4(2) ?
    C11 C12 C13 N1 . . . . 155.59(15) ?
    C21 N2 C14 C15 . . . . 0.16(19) ?
    C22 N2 C14 C15 . . . . -178.97(16) ?
    C21 N2 C14 C7 . . . . 175.40(14) ?
    C22 N2 C14 C7 . . . . -3.7(3) ?
    C6 C7 C14 C15 . . . . 54.4(2) ?
    C8 C7 C14 C15 . . . . -67.67(19) ?
    C6 C7 C14 N2 . . . . -119.94(15) ?
    C8 C7 C14 N2 . . . . 118.01(15) ?
    N2 C14 C15 C16 . . . . -0.04(19) ?
    C7 C14 C15 C16 . . . . -175.01(14) ?
    C14 C15 C16 C17 . . . . 177.88(18) ?
    C14 C15 C16 C21 . . . . -0.09(18) ?
    C21 C16 C17 C18 . . . . -0.6(3) ?
    C15 C16 C17 C18 . . . . -178.36(19) ?
    C16 C17 C18 C19 . . . . 0.1(3) ?
    C17 C18 C19 C20 . . . . 0.1(3) ?
    C18 C19 C20 C21 . . . . 0.1(3) ?
    C14 N2 C21 C20 . . . . -179.10(17) ?
    C22 N2 C21 C20 . . . . 0.1(3) ?
    C14 N2 C21 C16 . . . . -0.22(18) ?
    C22 N2 C21 C16 . . . . 178.94(16) ?
    C19 C20 C21 N2 . . . . 178.18(18) ?
    C19 C20 C21 C16 . . . . -0.6(3) ?
    C17 C16 C21 N2 . . . . -178.16(15) ?
    C15 C16 C21 N2 . . . . 0.19(18) ?
    C17 C16 C21 C20 . . . . 0.8(3) ?
    C15 C16 C21 C20 . . . . 179.18(16) ?
loop_
    _geom_hbond_atom_site_label_D
    _geom_hbond_atom_site_label_H
    _geom_hbond_atom_site_label_A
    _geom_hbond_site_symmetry_A
    _geom_hbond_distance_DH
    _geom_hbond_distance_HA
    _geom_hbond_distance_DA
    _geom_hbond_angle_DHA
    C22 H22C O2 . 0.98 2.54 3.314(2) 135.6
    N1 H1A O1 3 0.88 1.87 2.7437(15) 170.1
_iucr_refine_instructions_details
;
TITL HU-AR9 in Pna2(1)
CELL  1.54178  14.090719  15.048002  10.391778    90.0000    90.0000    90.0000
ZERR     4      0.000132   0.000153   0.000117     0.0000     0.0000     0.0000
LATT  -1
SYMM  - X, - Y, 1/2 + Z
SYMM  1/2 + X, 1/2 - Y,   Z
SYMM  1/2 - X, 1/2 + Y, 1/2 + Z
SFAC  C        2.31000 20.84392  1.02000 10.20751   1.58860   0.56870 =
         0.86500  51.65125   0.21560   0.018   0.009    89.900   0.770  12.011
SFAC  H        0.49300 10.51091  0.32291 26.12573   0.14019   3.14236 =
         0.04081  57.79977   0.00304   0.000   0.000     0.660   0.320   1.008
SFAC  N       12.21261  0.00570  3.13220  9.89331   2.01250  28.99754 =
         1.16630   0.58260 -11.52901   0.031   0.018   173.000   0.700  14.007
SFAC  O        3.04850 13.27711  2.28680  5.70111   1.54630   0.32390 =
         0.86700  32.90894   0.25080   0.049   0.032   304.000   0.660  15.999
UNIT  104  120  8    8
ACTA 135
BOND
BOND $H
HTAB C22  O2
HTAB N1  O1_$1
EQIV $1 1/2+x,1/2-y,z
mpla 6 c16 c17 c18 c19 c20 c21
mpla 5 n2 c14 c15 c16 c21
mpla 9 n2 c14 c15 c16 c21 c16 c17 c18 c19 c20 c21
mpla 4 c1 c6 c8 c13
mpla 6 n1 c1 c6 c7 c8 c13
CONF
L.S. 10
PLAN 20
TEMP -150
SIZE 0.50 0.45 0.40
REM light-yellow prism
WGHT    0.069900    0.262300
FVAR       0.18742
O1    4    0.759026    0.257472   -0.005574    11.00000    0.01775    0.03329 =
         0.03742    0.00324    0.00091   -0.00211
O2    4    0.889729    0.506701    0.288972    11.00000    0.03182    0.03374 =
         0.03255   -0.00371    0.00362    0.00629
N1    3    1.083866    0.312878    0.048510    11.00000    0.01456    0.02608 =
         0.04501   -0.00788    0.00048    0.00077
AFIX  43
H1A   2    1.142253    0.296786    0.029529    11.00000   -1.20000
AFIX   0
N2    3    0.761684    0.316676    0.293675    11.00000    0.02132    0.02873 =
         0.03292    0.00260    0.00632    0.00268
C1    1    1.010309    0.267361   -0.004326    11.00000    0.01958    0.02044 =
         0.03121   -0.00035    0.00012    0.00027
C2    1    1.036491    0.199157   -0.103814    11.00000    0.02003    0.02904 =
         0.03553   -0.00667    0.00322   -0.00122
AFIX  23
H2A   2    1.097392    0.171122   -0.079145    11.00000   -1.20000
H2B   2    1.045967    0.229232   -0.187564    11.00000   -1.20000
AFIX   0
C3    1    0.961020    0.126650   -0.119488    11.00000    0.02415    0.02482 =
         0.03051   -0.00236   -0.00065   -0.00273
C4    1    0.864460    0.172407   -0.136936    11.00000    0.02423    0.03168 =
         0.02944   -0.00161   -0.00362   -0.00471
AFIX  23
H4A   2    0.863464    0.202604   -0.221565    11.00000   -1.20000
H4B   2    0.814097    0.126537   -0.137549    11.00000   -1.20000
AFIX   0
C5    1    0.842232    0.239789   -0.033023    11.00000    0.01960    0.02528 =
         0.02598    0.00646    0.00034   -0.00074
C6    1    0.919092    0.285781    0.029656    11.00000    0.01948    0.02274 =
         0.02444    0.00167   -0.00035   -0.00115
C7    1    0.894554    0.351798    0.135108    11.00000    0.01706    0.02134 =
         0.02966    0.00082    0.00119    0.00203
AFIX  13
H7A   2    0.845827    0.394084    0.101262    11.00000   -1.20000
AFIX   0
C8    1    0.982181    0.404395    0.173481    11.00000    0.02163    0.02214 =
         0.02818    0.00124   -0.00088   -0.00037
C9    1    0.969040    0.481299    0.257179    11.00000    0.02846    0.02639 =
         0.02348    0.00086    0.00083    0.00234
C10   1    1.057653    0.527692    0.306098    11.00000    0.03546    0.03564 =
         0.02846   -0.00968    0.00024   -0.00277
AFIX  23
H10A  2    1.079625    0.497342    0.385197    11.00000   -1.20000
H10B  2    1.041284    0.589616    0.329392    11.00000   -1.20000
AFIX   0
C11   1    1.139228    0.529148    0.208097    11.00000    0.02556    0.02673 =
         0.03277   -0.00594   -0.00213   -0.00391
C12   1    1.158721    0.432979    0.167390    11.00000    0.02013    0.02897 =
         0.04673   -0.00806   -0.00302   -0.00047
AFIX  23
H12A  2    1.202773    0.433082    0.093175    11.00000   -1.20000
H12B  2    1.190311    0.401400    0.239154    11.00000   -1.20000
AFIX   0
C13   1    1.069974    0.383496    0.130941    11.00000    0.02076    0.02285 =
         0.03330   -0.00229   -0.00168   -0.00037
C14   1    0.852008    0.301235    0.247734    11.00000    0.01952    0.02607 =
         0.02793   -0.00251    0.00138    0.00210
C15   1    0.890644    0.230755    0.312206    11.00000    0.02515    0.02854 =
         0.02885    0.00117   -0.00192    0.00356
AFIX  43
H15A  2    0.952117    0.206493    0.298975    11.00000   -1.20000
AFIX   0
C16   1    0.822048    0.200258    0.402843    11.00000    0.02910    0.03106 =
         0.02794   -0.00117   -0.00333   -0.00320
C17   1    0.818502    0.130285    0.492477    11.00000    0.04476    0.03722 =
         0.03214    0.00595   -0.00827   -0.00418
AFIX  43
H17A  2    0.871239    0.091647    0.503135    11.00000   -1.20000
AFIX   0
C18   1    0.737172    0.118598    0.564775    11.00000    0.05678    0.04482 =
         0.03069    0.00930   -0.00321   -0.01667
AFIX  43
H18A  2    0.734397    0.071529    0.625583    11.00000   -1.20000
AFIX   0
C19   1    0.659206    0.174528    0.550162    11.00000    0.04502    0.05332 =
         0.03238    0.00208    0.00809   -0.01812
AFIX  43
H19A  2    0.604357    0.164849    0.601443    11.00000   -1.20000
AFIX   0
C20   1    0.659703    0.244146    0.462388    11.00000    0.03194    0.04516 =
         0.03829   -0.00152    0.00695   -0.00536
AFIX  43
H20A  2    0.606422    0.282248    0.452707    11.00000   -1.20000
AFIX   0
C21   1    0.741917    0.255824    0.388837    11.00000    0.02838    0.02994 =
         0.02871   -0.00103    0.00028   -0.00516
C22   1    0.696263    0.384524    0.249388    11.00000    0.02560    0.03632 =
         0.05038    0.00885    0.00954    0.01003
AFIX 137
H22A  2    0.635910    0.378689    0.295487    11.00000   -1.50000
H22B  2    0.685327    0.377311    0.156843    11.00000   -1.50000
H22C  2    0.723350    0.443411    0.265912    11.00000   -1.50000
AFIX   0
C23   1    1.229296    0.567060    0.269456    11.00000    0.03410    0.03932 =
         0.04712   -0.01341   -0.00717   -0.00824
AFIX 137
H23A  2    1.281340    0.565129    0.206960    11.00000   -1.50000
H23B  2    1.246243    0.531590    0.345135    11.00000   -1.50000
H23C  2    1.217975    0.628736    0.295561    11.00000   -1.50000
AFIX   0
C24   1    1.111881    0.586247    0.092082    11.00000    0.03835    0.03465 =
         0.03746    0.00304   -0.00050   -0.00904
AFIX 137
H24A  2    1.163683    0.585681    0.029160    11.00000   -1.50000
H24B  2    1.100205    0.647404    0.120369    11.00000   -1.50000
H24D  2    1.054237    0.562235    0.052395    11.00000   -1.50000
AFIX   0
C25   1    0.985271    0.071259   -0.238258    11.00000    0.03056    0.03738 =
         0.03950   -0.01202    0.00148   -0.00540
AFIX 137
H25A  2    0.990733    0.110333   -0.313338    11.00000   -1.50000
H25D  2    0.934969    0.027495   -0.253262    11.00000   -1.50000
H25B  2    1.045665    0.040423   -0.224347    11.00000   -1.50000
AFIX   0
C26   1    0.958505    0.066563   -0.000014    11.00000    0.04558    0.02488 =
         0.03865    0.00284   -0.00004    0.00244
AFIX 137
H26D  2    1.020676    0.038518    0.011716    11.00000   -1.50000
H26A  2    0.910065    0.020515   -0.011552    11.00000   -1.50000
H26B  2    0.943169    0.102327    0.076006    11.00000   -1.50000
HKLF 4
REM  HU-AR9 in Pna2(1)
REM R1 =  0.0361 for   3682 Fo > 4sig(Fo)  and  0.0363 for all   3713 data
REM    276 parameters refined using      1 restraints
END
WGHT      0.0699      0.2623
REM Highest difference peak  0.208,  deepest hole -0.239,  1-sigma level  0.045
Q1    1   0.8790  0.3238  0.2003  11.00000  0.05    0.21
Q2    1   0.8675  0.2493  0.2383  11.00000  0.05    0.19
Q3    1   0.9631  0.0951 -0.0603  11.00000  0.05    0.16
Q4    1   0.9115  0.1458 -0.1196  11.00000  0.05    0.15
Q5    1   0.9717  0.0985 -0.1734  11.00000  0.05    0.15
Q6    1   0.9981  0.1617 -0.1100  11.00000  0.05    0.15
Q7    1   0.9124  0.3180  0.0868  11.00000  0.05    0.15
Q8    1   0.8633  0.2038 -0.0843  11.00000  0.05    0.14
Q9    1   0.8080  0.3127  0.2592  11.00000  0.05    0.14
Q10   1   0.8923  0.2858  0.2958  11.00000  0.05    0.14
Q11   1   1.0285  0.3735  0.1885  11.00000  0.05    0.14
Q12   1   1.1943  0.4548 -0.0549  11.00000  0.05    0.14
Q13   1   0.9805  0.4396  0.2200  11.00000  0.05    0.13
Q14   1   0.9429  0.3727  0.1568  11.00000  0.05    0.13
Q15   1   1.1187  0.4169  0.1376  11.00000  0.05    0.13
Q16   1   0.8213  0.4357  0.0478  11.00000  0.05    0.13
Q17   1   0.7313  0.2667  0.3088  11.00000  0.05    0.13
Q18   1   0.9638  0.2914 -0.0100  11.00000  0.05    0.12
Q19   1   0.5921  0.2383  0.6814  11.00000  0.05    0.12
Q20   1   1.0578  0.4984 -0.0344  11.00000  0.05    0.12
;
data_global
_journal_date_recd_electronic     2012-11-02
_journal_date_accepted     2012-11-05
_journal_name_full     'Acta Crystallographica, Section E'
_journal_year     2012
_journal_volume     68
_journal_issue     12
_journal_page_first     o3365
_journal_page_last     o3366
_journal_paper_category     QO
_journal_paper_doi     10.1107/S1600536812045722
_journal_coeditor_code     JJ2157
_publ_contact_author_name     'Ray J. Butcher'
_publ_contact_author_address
;
Department of Chemistry
Howard University
525 College Street NW
Washington
DC 20059
USA
;
_publ_contact_author_email     'rbutcher99@yahoo.com'
_publ_contact_author_fax     '(202) 806 5442'
_publ_contact_author_phone     '(202) 806 9892'
_publ_section_title
;\
3,3,6,6-Tetramethyl-9-(1-methyl-1<i>H</i>-indol-2-yl)-1,2,3,4,5,6,7,8,9,10-\
decahydroacridine-1,8-dione
;
loop_
    _publ_author_name
    _publ_author_footnote
    _publ_author_address
    '\"Ozt\"urk Yildirim, Sema' ?
;
Department of Chemistry
Howard University
525 College Street NW
Washington
DC 20059
USA
Department of Physics
Faculty of Sciences
Erciyes University
38039 Kayseri,
Turkey
;
    'Butcher, Ray J.' .
;
Department of Chemistry
Howard University
525 College Street NW
Washington
DC 20059
USA
;
    'El-Khouly, Ahmed' .
;
Hacettepe University
Faculty of Pharmacy
Dept. of Pharmaceutical Chemistry
06100 Sihhiye-Ankara
Turkey
;
    'Safak, Cihat' .
;
Hacettepe University
Faculty of Pharmacy
Dept. of Pharmaceutical Chemistry
06100 Sihhiye-Ankara
Turkey
;
    '\,Simsek, Rahime' .
;
Hacettepe University
Faculty of Pharmacy
Dept. of Pharmaceutical Chemistry
06100 Sihhiye-Ankara
Turkey
;
