# Supplementary material for: 3,3,6,6-Tetra­methyl-9-(1-methyl-1H-indol-2-yl)-1,2,3,4,5,6,7,8,9,10-deca­hydro­acridine-1,8-dione
Source: Acta Crystallogr Sect E Struct Rep Online. 2012 Nov 17;68(Pt 12):o3365–6. doi: 10.1107/S1600536812045722 (PMC3588962; doi:10.1107/S1600536812045722)
Supplement: Supplementary file 2 [file e-68-o3365-Isup2.hkl]

# 
# h,k,l, Fc-squared, Fo-squared, sigma(Fo-squared) and status flag 
# 
data_I
_shelx_title ' HU-AR9 in Pna2(1)' 
_shelx_refln_list_code          4 
_shelx_F_calc_maximum      194.13 
_exptl_crystal_F_000       863.86 
_reflns_d_resolution_high  0.7954 
 
loop_ 
 _symmetry_equiv_pos_as_xyz 
 'x, y, z' 
 '-x, -y, z+1/2' 
 'x+1/2, -y+1/2, z' 
 '-x+1/2, y+1/2, z+1/2' 
 
_cell_length_a    14.0907 
_cell_length_b    15.0480 
_cell_length_c    10.3918 
_cell_angle_alpha  90.000 
_cell_angle_beta   90.000 
_cell_angle_gamma  90.000 
 
_shelx_F_squared_multiplier     1.000 
 
loop_ 
 _refln_index_h 
 _refln_index_k 
 _refln_index_l 
 _refln_F_squared_calc 
 _refln_F_squared_meas 
 _refln_F_squared_sigma 
 _refln_observed_status 
   0   1 -13       62.24       60.07      1.61 o 
   1   1 -13       30.48       27.90      1.01 o 
   0   0 -12      269.88      293.51      7.40 o 
   2   0 -12       56.45       58.22      2.21 o 
   4   0 -12      282.09      297.28      4.55 o 
   1   1 -12       17.40       20.15      1.00 o 
   2   1 -12        8.46       10.58      0.71 o 
   3   1 -12       40.25       39.86      1.24 o 
   4   1 -12       38.41       41.17      1.14 o 
   5   1 -12       35.84       33.21      1.28 o 
   0   2 -12      317.83      314.80      5.33 o 
   1   2 -12       45.45       48.13      1.42 o 
   2   2 -12       17.77       18.17      0.85 o 
   3   2 -12       49.78       53.95      1.38 o 
   4   2 -12       16.53       17.53      0.71 o 
   5   2 -12        7.78        7.40      0.85 o 
   1   3 -12        3.30        4.31      0.43 o 
   2   3 -12        7.44        6.90      0.52 o 
   3   3 -12       15.85       15.21      0.71 o 
   4   3 -12      111.55      111.52      3.17 o 
   5   3 -12       13.58       14.52      1.14 o 
   0   4 -12       41.83       45.83      2.56 o 
   1   4 -12        7.47        7.71      0.66 o 
   2   4 -12       48.77       52.30      1.53 o 
   3   4 -12       40.67       44.72      1.29 o 
   4   4 -12       70.13       73.02      2.01 o 
   1   5 -12       11.59       12.30      0.89 o 
   2   5 -12        6.76        6.95      0.49 o 
   3   5 -12       11.02        9.32      0.68 o 
   4   5 -12       18.34       16.81      0.89 o 
   0   6 -12      228.98      263.05      5.41 o 
   1   6 -12        2.23        1.57      0.28 o 
   2   6 -12       34.52       38.45      3.56 o 
   3   6 -12       12.70       14.23      1.14 o 
   1   7 -12       43.60       43.56      1.99 o 
   2   7 -12        7.73       10.25      0.85 o 
   2   0 -11      341.25      340.76      9.11 o 
   4   0 -11      281.27      292.18      6.08 o 
   6   0 -11      117.13      128.88      3.12 o 
   8   0 -11      217.19      241.98      5.41 o 
   0   1 -11       94.60       90.81      4.84 o 
   1   1 -11       21.60       21.64      1.61 o 
   2   1 -11       98.50      102.14      2.90 o 
   3   1 -11       42.23       39.03      1.75 o 
   4   1 -11      355.21      362.30      9.25 o 
   5   1 -11       21.88       23.63      0.81 o 
   6   1 -11      216.48      230.16      3.16 o 
   7   1 -11      135.93      152.17      3.22 o 
   8   1 -11       30.38       36.32      1.41 o 
   9   1 -11       16.92       18.09      0.81 o 
   1   2 -11        3.68        2.28      0.47 o 
   2   2 -11      333.87      338.26      6.44 o 
   3   2 -11       24.01       21.90      1.06 o 
   4   2 -11      180.86      182.80      5.01 o 
   5   2 -11      211.43      220.19      4.15 o 
   6   2 -11       72.83       73.08      1.86 o 
   7   2 -11      294.83      320.16      4.62 o 
   8   2 -11      156.24      176.47      3.12 o 
   9   2 -11       26.44       29.04      1.71 o 
   0   3 -11       69.04       66.33      3.99 o 
   1   3 -11       28.15       30.60      2.01 o 
   2   3 -11        9.33        9.02      1.01 o 
   3   3 -11        8.41        8.35      0.75 o 
   4   3 -11       34.30       33.35      1.36 o 
   5   3 -11      121.55      120.76      2.57 o 
   6   3 -11       16.12       16.01      0.82 o 
   7   3 -11       11.32       11.86      0.89 o 
   8   3 -11       33.40       40.58      1.71 o 
   9   3 -11       13.48       17.37      1.14 o 
   1   4 -11       92.78       91.95      3.22 o 
   2   4 -11        6.04        6.78      0.89 o 
   3   4 -11      168.87      174.18      3.37 o 
   4   4 -11      137.26      145.17      2.48 o 
   5   4 -11       11.36       10.19      0.70 o 
   6   4 -11        2.24        3.00      0.40 o 
   7   4 -11       14.80       13.10      1.42 o 
   8   4 -11       79.80       83.41      2.85 o 
   0   5 -11      229.52      222.05      7.12 o 
   1   5 -11      102.85       99.47      3.32 o 
   2   5 -11       27.49       30.20      1.81 o 
   3   5 -11       43.91       47.51      2.11 o 
   4   5 -11       13.78       13.38      1.09 o 
   5   5 -11       42.07       42.14      1.81 o 
   6   5 -11       16.14       16.80      1.01 o 
   7   5 -11      178.29      179.35      4.55 o 
   1   6 -11       94.40       99.71      3.12 o 
   2   6 -11       13.50       15.09      1.21 o 
   3   6 -11       25.52       27.78      1.50 o 
   4   6 -11        8.74        7.69      1.14 o 
   5   6 -11        8.10        7.69      1.14 o 
   6   6 -11       14.23       13.10      1.14 o 
   0   7 -11       51.40       55.51      3.13 o 
   1   7 -11       11.41       12.84      1.01 o 
   2   7 -11       15.88       16.04      1.42 o 
   3   7 -11       29.15       29.32      1.37 o 
   4   7 -11       33.59       33.88      2.28 o 
   5   7 -11       21.09       16.51      1.42 o 
   6   7 -11       15.27       12.24      0.85 o 
   1   8 -11       28.82       23.68      1.30 o 
   2   8 -11       16.62       14.63      0.89 o 
   3   8 -11        0.27        0.57      0.28 o 
   4   8 -11       12.81       13.66      1.14 o 
   5   8 -11       26.99       27.04      1.71 o 
   0   9 -11       58.12       70.32      2.85 o 
   1   9 -11       82.95       82.95      3.13 o 
   2   9 -11       21.05       23.06      1.71 o 
   3   9 -11       53.28       58.64      2.56 o 
   4   9 -11        3.88        2.85      0.57 o 
   4   0 -10      504.78      520.19     19.93 o 
   6   0 -10      361.65      365.24      6.34 o 
   8   0 -10      252.82      268.74      7.40 o 
  10   0 -10      135.90      144.62      4.55 o 
   2   1 -10       93.66      100.73      3.48 o 
   3   1 -10       22.86       19.40      1.50 o 
   4   1 -10       75.99       76.54      2.41 o 
   5   1 -10       78.97       83.14      1.93 o 
   6   1 -10       39.58       38.66      1.42 o 
   7   1 -10        9.45       12.25      1.21 o 
   8   1 -10      160.59      168.35      4.12 o 
   9   1 -10      138.72      145.35      3.62 o 
  10   1 -10       83.29       87.27      2.42 o 
  11   1 -10        0.69        0.71      0.20 o 
   0   2 -10       11.30       11.67      1.71 o 
   1   2 -10       51.24       45.00      2.62 o 
   2   2 -10      140.58      146.56      3.54 o 
   3   2 -10       16.89       16.16      1.15 o 
   4   2 -10     1050.21     1057.18     17.34 o 
   5   2 -10       56.27       57.33      1.58 o 
   6   2 -10       39.45       36.13      1.35 o 
   7   2 -10       85.91       90.27      2.45 o 
   8   2 -10       47.83       50.14      2.21 o 
   9   2 -10       61.18       65.44      2.31 o 
  10   2 -10      190.22      201.45      3.62 o 
  11   2 -10       51.25       50.09      1.57 o 
   1   3 -10      409.29      404.26      6.11 o 
   2   3 -10      114.10      108.45      3.00 o 
   3   3 -10      153.65      154.39      3.61 o 
   4   3 -10      128.03      125.52      3.17 o 
   5   3 -10      146.64      148.88      4.11 o 
   6   3 -10      106.50      116.92      2.85 o 
   7   3 -10        0.47        1.07      0.23 o 
   8   3 -10       58.39       64.91      2.42 o 
   9   3 -10       47.18       52.70      2.01 o 
  10   3 -10        9.44       11.01      0.81 o 
  11   3 -10       21.94       23.06      1.42 o 
   0   4 -10      351.18      341.90      9.96 o 
   1   4 -10        9.36        8.02      0.82 o 
   2   4 -10       37.39       34.83      1.75 o 
   3   4 -10       47.04       41.75      1.86 o 
   4   4 -10       49.98       47.80      1.97 o 
   5   4 -10      177.31      183.05      4.63 o 
   6   4 -10      149.39      150.39      3.92 o 
   7   4 -10        3.00        3.72      0.49 o 
   8   4 -10      107.22      111.92      3.12 o 
   9   4 -10       28.15       32.90      1.50 o 
  10   4 -10       13.40       16.23      0.89 o 
   1   5 -10       37.25       34.25      2.21 o 
   2   5 -10       81.41       80.50      2.57 o 
   3   5 -10       18.13       17.25      1.20 o 
   4   5 -10       32.81       32.06      1.53 o 
   5   5 -10        3.06        4.05      0.71 o 
   6   5 -10      118.92      115.74      3.42 o 
   7   5 -10       14.76       15.15      0.74 o 
   8   5 -10       14.96       15.66      0.87 o 
   9   5 -10       28.17       31.44      1.30 o 
  10   5 -10       28.97       32.45      1.71 o 
   0   6 -10      240.94      205.82      7.40 o 
   1   6 -10       37.09       35.23      2.21 o 
   2   6 -10       32.55       32.42      2.01 o 
   3   6 -10      102.35       90.13      2.62 o 
   4   6 -10       35.07       31.52      1.28 o 
   5   6 -10       29.60       31.11      1.42 o 
   6   6 -10       62.09       63.67      1.91 o 
   7   6 -10        6.68        7.36      0.59 o 
   8   6 -10       64.55       61.11      2.26 o 
   9   6 -10       26.92       24.48      1.71 o 
   1   7 -10       36.24       38.12      2.11 o 
   2   7 -10       33.73       29.99      1.48 o 
   3   7 -10       67.69       83.38      2.35 o 
   4   7 -10       16.28       15.96      1.21 o 
   5   7 -10       37.18       34.33      1.42 o 
   6   7 -10       10.45        9.43      0.66 o 
   7   7 -10        8.33        6.43      0.60 o 
   8   7 -10       26.05       26.19      1.42 o 
   0   8 -10       68.58       67.18      3.70 o 
   1   8 -10       38.95       44.45      1.75 o 
   2   8 -10       13.96       15.77      0.99 o 
   3   8 -10       31.90       35.97      1.48 o 
   4   8 -10       48.87       46.69      2.11 o 
   5   8 -10       40.32       40.16      1.81 o 
   6   8 -10       10.95        9.69      0.81 o 
   7   8 -10       28.86       28.10      1.28 o 
   1   9 -10        2.01        4.23      0.49 o 
   2   9 -10        6.91       10.66      0.82 o 
   3   9 -10        2.97        5.32      0.49 o 
   4   9 -10        7.80        7.33      0.81 o 
   5   9 -10        0.61        0.80      0.28 o 
   6   9 -10       24.66       27.31      1.85 o 
   0  10 -10       27.15       23.43      1.30 o 
   1  10 -10       63.73       69.63      1.86 o 
   2  10 -10       41.76       37.94      1.36 o 
   3  10 -10       27.42       29.52      1.50 o 
   4  10 -10       73.20       81.83      3.70 o 
   5  10 -10       25.90       26.91      1.99 o 
   1  11 -10       65.12       70.40      1.41 o 
   2  11 -10        6.49        9.15      0.68 o 
   3  11 -10       29.79       33.25      2.42 o 
   4  11 -10       18.62       20.50      1.42 o 
   2   0  -9      236.93      237.99      7.12 o 
   4   0  -9      197.35      188.46      6.83 o 
   6   0  -9       76.91       80.71      5.27 o 
   8   0  -9      141.27      139.49      5.98 o 
  10   0  -9        8.96       12.24      1.42 o 
  12   0  -9      101.84       97.65      3.42 o 
   2   1  -9      148.26      161.70      5.98 o 
   3   1  -9      355.51      345.04      6.34 o 
   4   1  -9      140.23      126.88      3.34 o 
   5   1  -9       96.50       92.27      2.78 o 
   6   1  -9       80.01       78.01      2.57 o 
   7   1  -9       94.31       93.66      4.84 o 
   8   1  -9      186.39      174.22      6.55 o 
   9   1  -9      207.81      210.09      4.83 o 
  10   1  -9       46.18       42.31      2.01 o 
  11   1  -9      118.86      116.90      3.12 o 
  12   1  -9       41.65       46.69      1.61 o 
   1   2  -9      626.67      621.74     11.67 o 
   2   2  -9      184.59      177.36      6.55 o 
   3   2  -9      365.22      341.43     10.82 o 
   4   2  -9       71.55       71.80      3.12 o 
   5   2  -9      302.77      300.55      6.34 o 
   6   2  -9      124.81      116.00      3.99 o 
   7   2  -9       36.71       32.86      2.01 o 
   8   2  -9      362.39      351.01      9.39 o 
   9   2  -9        0.10        0.77      0.43 o 
  10   2  -9       46.17       42.72      1.58 o 
  11   2  -9       18.89       17.43      0.92 o 
  12   2  -9       14.47       18.22      1.01 o 
   0   3  -9      233.26      225.59      6.83 o 
   1   3  -9       67.61       63.22      2.41 o 
   2   3  -9       72.89       69.10      2.47 o 
   3   3  -9      263.52      241.56      5.34 o 
   4   3  -9       95.67       98.16      2.96 o 
   5   3  -9      366.80      350.80      6.94 o 
   6   3  -9      255.33      253.80      5.73 o 
   7   3  -9       31.33       34.01      1.64 o 
   8   3  -9       54.76       54.75      2.85 o 
   9   3  -9       38.13       41.69      2.11 o 
  10   3  -9       21.29       22.01      1.30 o 
  11   3  -9       93.29       93.73      2.20 o 
  12   3  -9        9.00        9.78      0.68 o 
   1   4  -9      109.65       98.16      3.00 o 
   2   4  -9       50.22       45.68      2.08 o 
   3   4  -9      259.15      250.34      4.76 o 
   4   4  -9      189.80      184.65      4.74 o 
   5   4  -9      151.55      146.51      4.43 o 
   6   4  -9      424.19      408.93      7.41 o 
   7   4  -9      296.01      303.50      4.91 o 
   8   4  -9      150.59      153.83      4.12 o 
   9   4  -9       45.55       44.31      2.11 o 
  10   4  -9       16.26       19.99      1.30 o 
  11   4  -9       40.17       43.74      1.57 o 
  12   4  -9       66.41       75.44      2.56 o 
   0   5  -9       30.00       30.34      1.90 o 
   1   5  -9      105.01      100.01      2.55 o 
   2   5  -9       27.09       27.50      1.58 o 
   3   5  -9      198.21      174.28      5.30 o 
   4   5  -9       96.77       93.24      3.33 o 
   5   5  -9      227.39      231.78      4.49 o 
   6   5  -9       19.63       20.98      1.31 o 
   7   5  -9      176.64      177.74      3.67 o 
   8   5  -9       15.25       12.82      1.21 o 
   9   5  -9       30.69       31.67      1.70 o 
  10   5  -9      161.64      162.14      3.52 o 
  11   5  -9       89.39       93.92      2.99 o 
   1   6  -9      219.44      194.14      3.55 o 
   2   6  -9      106.37      102.57      2.60 o 
   3   6  -9      155.83      145.43      2.67 o 
   4   6  -9       50.12       57.88      1.68 o 
   5   6  -9       24.54       24.74      1.17 o 
   6   6  -9       50.58       48.03      1.97 o 
   7   6  -9       60.87       57.34      2.02 o 
   8   6  -9      107.53      108.92      3.32 o 
   9   6  -9       62.25       62.84      2.31 o 
  10   6  -9       36.09       32.08      1.41 o 
  11   6  -9       14.87       15.96      1.08 o 
   0   7  -9       87.35       70.60      4.55 o 
   1   7  -9      138.96      133.72      3.39 o 
   2   7  -9      209.71      186.57      3.41 o 
   3   7  -9       63.22       55.37      1.68 o 
   4   7  -9        9.93        7.55      0.60 o 
   5   7  -9       33.68       31.41      1.35 o 
   6   7  -9       69.21       66.86      1.92 o 
   7   7  -9        7.39        8.20      0.63 o 
   8   7  -9       12.03       10.76      0.82 o 
   9   7  -9       18.66       22.57      1.30 o 
  10   7  -9       18.02       16.51      1.42 o 
   1   8  -9       19.72       15.85      1.15 o 
   2   8  -9      195.98      169.91      3.77 o 
   3   8  -9       50.22       44.01      1.60 o 
   4   8  -9        9.23       11.41      0.85 o 
   5   8  -9       27.67       28.02      1.28 o 
   6   8  -9       42.66       46.58      1.57 o 
   7   8  -9        0.80        1.66      0.28 o 
   8   8  -9        0.42        1.20      0.19 o 
   9   8  -9        5.09        5.69      0.85 o 
  10   8  -9       33.68       32.45      1.71 o 
   0   9  -9      191.94      176.50      6.55 o 
   1   9  -9       26.51       27.54      1.48 o 
   2   9  -9        1.46        1.52      0.33 o 
   3   9  -9       37.86       35.23      1.38 o 
   4   9  -9       47.92       43.08      1.75 o 
   5   9  -9       50.96       47.22      1.81 o 
   6   9  -9       29.62       32.15      1.42 o 
   7   9  -9       47.28       45.92      1.53 o 
   8   9  -9       10.02       10.38      0.59 o 
   9   9  -9       20.03       22.77      1.42 o 
   1  10  -9      187.03      169.90      4.32 o 
   2  10  -9       72.35       80.67      2.35 o 
   3  10  -9        3.16        3.05      0.37 o 
   4  10  -9       32.16       37.87      1.58 o 
   5  10  -9       33.53       35.97      1.48 o 
   6  10  -9       62.27       61.22      1.81 o 
   7  10  -9       62.53       67.92      1.85 o 
   8  10  -9       44.11       50.10      2.28 o 
   0  11  -9      578.65      605.80     10.82 o 
   1  11  -9       59.39       62.66      2.42 o 
   2  11  -9       15.76       14.19      0.92 o 
   3  11  -9       46.85       52.95      1.81 o 
   4  11  -9        3.69        3.43      0.41 o 
   5  11  -9       46.89       45.95      1.53 o 
   6  11  -9       26.56       25.64      0.99 o 
   7  11  -9       44.17       47.54      2.28 o 
   1  12  -9       21.39       20.79      1.21 o 
   2  12  -9       71.76       79.21      1.88 o 
   3  12  -9       24.40       21.35      1.21 o 
   4  12  -9       27.61       31.91      1.50 o 
   5  12  -9       22.94       19.75      1.42 o 
   6  12  -9       60.18       58.93      2.28 o 
   0  13  -9       72.15       80.67      2.11 o 
   1  13  -9        3.77        3.24      0.57 o 
   2  13  -9      130.92      151.60      2.91 o 
   3  13  -9       97.27      116.45      2.42 o 
   4  13  -9      126.96      139.21      3.42 o 
   0   0  -8     2175.18     2097.24     50.96 o 
   2   0  -8      200.80      214.61      8.04 o 
   4   0  -8      821.82      809.83     22.52 o 
   6   0  -8      437.58      436.13     10.25 o 
   8   0  -8       16.40       15.37      2.28 o 
  10   0  -8       43.95       46.66      3.42 o 
  12   0  -8       58.12       54.22      2.11 o 
   1   1  -8      501.93      465.73     12.02 o 
   2   1  -8      338.43      331.53      6.52 o 
   3   1  -8       26.51       24.94      1.74 o 
   4   1  -8       87.10       88.07      3.43 o 
   5   1  -8      133.36      121.88      5.18 o 
   6   1  -8      117.30      119.85      5.41 o 
   7   1  -8       33.22       30.18      2.85 o 
   8   1  -8      120.62      111.72      5.13 o 
   9   1  -8       22.81       21.81      1.20 o 
  10   1  -8       19.96       16.51      1.15 o 
  11   1  -8       15.18       16.10      1.03 o 
  12   1  -8      113.84      111.91      2.45 o 
  13   1  -8       23.64       21.02      0.92 o 
   0   2  -8      143.13      141.34      9.35 o 
   1   2  -8       49.07       53.30      3.01 o 
   2   2  -8       99.65      105.95      3.69 o 
   3   2  -8      194.08      186.15      5.08 o 
   4   2  -8       26.09       36.06      2.73 o 
   5   2  -8      290.81      285.06      7.54 o 
   6   2  -8      218.06      240.88      6.69 o 
   7   2  -8      269.54      248.69      5.84 o 
   8   2  -8      150.46      149.19      3.83 o 
   9   2  -8       56.79       56.12      2.19 o 
  10   2  -8       83.04       79.72      2.57 o 
  11   2  -8       16.93       14.24      0.99 o 
  12   2  -8       25.10       24.77      1.41 o 
  13   2  -8       12.86       13.12      0.66 o 
   1   3  -8        2.73        2.59      0.53 o 
   2   3  -8      128.32      126.92      3.37 o 
   3   3  -8       38.65       38.35      1.93 o 
   4   3  -8       32.23       26.80      1.65 o 
   5   3  -8      421.19      392.81     13.52 o 
   6   3  -8      175.41      165.35      3.84 o 
   7   3  -8        7.98        8.78      0.74 o 
   8   3  -8       25.47       23.17      1.48 o 
   9   3  -8       13.92       10.82      0.99 o 
  10   3  -8      297.02      283.38      4.70 o 
  11   3  -8        8.84        9.11      0.75 o 
  12   3  -8      117.16      115.20      2.91 o 
  13   3  -8      144.95      136.00      2.51 o 
   0   4  -8       57.08       46.97      1.79 o 
   1   4  -8       99.13       93.23      1.78 o 
   2   4  -8      106.97      103.98      2.66 o 
   3   4  -8      584.57      518.37      6.12 o 
   4   4  -8     1070.54     1101.32     27.08 o 
   5   4  -8        9.06        9.27      0.98 o 
   6   4  -8      213.82      197.02      5.10 o 
   7   4  -8      111.01      111.62      3.12 o 
   8   4  -8      375.28      361.14      9.43 o 
   9   4  -8       95.26       91.58      2.79 o 
  10   4  -8      160.98      161.62      4.92 o 
  11   4  -8        0.23        0.47      0.28 o 
  12   4  -8      162.22      158.91      3.99 o 
  13   4  -8        4.95        5.84      0.60 o 
   1   5  -8      133.30      109.70      1.99 o 
   2   5  -8      231.12      205.77      3.62 o 
   3   5  -8       56.62       52.97      1.81 o 
   4   5  -8       26.28       28.53      1.17 o 
   5   5  -8      783.97      725.50      8.16 o 
   6   5  -8      172.19      155.84      3.78 o 
   7   5  -8      183.13      176.22      4.76 o 
   8   5  -8        1.44        1.37      0.47 o 
   9   5  -8      132.98      133.23      4.03 o 
  10   5  -8       20.75       16.56      1.30 o 
  11   5  -8        1.47        1.22      0.25 o 
  12   5  -8       37.26       34.60      1.50 o 
  13   5  -8       61.30       61.44      2.42 o 
   0   6  -8      451.08      404.41      5.86 o 
   1   6  -8       29.69       30.19      1.24 o 
   2   6  -8       74.41       79.14      2.27 o 
   3   6  -8      123.72      117.13      2.74 o 
   4   6  -8      659.13      563.70      8.86 o 
   5   6  -8      362.30      338.45      6.61 o 
   6   6  -8      155.62      151.99      3.16 o 
   7   6  -8       42.91       43.06      1.60 o 
   8   6  -8        0.05       -0.14      0.23 o 
   9   6  -8       10.72        9.84      1.01 o 
  10   6  -8       16.96       16.80      1.21 o 
  11   6  -8       27.43       26.05      1.41 o 
  12   6  -8      107.19      105.99      5.84 o 
   1   7  -8       79.73       67.86      1.93 o 
   2   7  -8      214.42      197.73      3.63 o 
   3   7  -8      214.24      194.73      4.07 o 
   4   7  -8       41.62       44.63      1.97 o 
   5   7  -8        4.68        6.10      0.60 o 
   6   7  -8       80.30       70.37      2.10 o 
   7   7  -8       25.55       24.39      1.17 o 
   8   7  -8       72.06       78.13      3.37 o 
   9   7  -8       28.74       28.24      1.36 o 
  10   7  -8       10.38       12.85      0.82 o 
  11   7  -8       16.66       21.98      1.09 o 
  12   7  -8       70.11       79.14      2.85 o 
   0   8  -8      596.35      490.86      8.15 o 
   1   8  -8      154.52      138.45      3.06 o 
   2   8  -8      122.05      113.26      2.74 o 
   3   8  -8       32.27       25.89      1.28 o 
   4   8  -8      114.07       86.11      2.79 o 
   5   8  -8       18.49       15.71      1.00 o 
   6   8  -8      162.28      162.14      3.17 o 
   7   8  -8       71.26       65.71      1.99 o 
   8   8  -8       91.37       88.49      2.47 o 
   9   8  -8        5.41        5.59      0.53 o 
  10   8  -8       92.34       90.89      3.42 o 
  11   8  -8      115.19      119.85      3.99 o 
   1   9  -8      167.20      166.16      3.31 o 
   2   9  -8       55.95       44.77      1.97 o 
   3   9  -8       47.17       59.99      3.07 o 
   4   9  -8      102.27      104.63      3.99 o 
   5   9  -8       44.28       37.45      1.53 o 
   6   9  -8       70.68       58.64      1.88 o 
   7   9  -8       52.17       49.39      1.60 o 
   8   9  -8       11.04        9.73      0.82 o 
   9   9  -8        9.70        7.98      0.81 o 
  10   9  -8       48.38       50.68      1.70 o 
  11   9  -8       42.99       44.69      1.99 o 
   0  10  -8      427.76      384.48      7.97 o 
   1  10  -8       23.94       21.70      1.36 o 
   2  10  -8        9.97        8.64      0.82 o 
   3  10  -8      106.06       99.04      4.15 o 
   4  10  -8      140.33      128.61      3.29 o 
   5  10  -8       30.28       23.67      1.31 o 
   6  10  -8      168.22      162.31      3.50 o 
   7  10  -8      135.41      139.32      3.01 o 
   8  10  -8      130.09      145.71      4.01 o 
   9  10  -8       99.88      106.62      2.71 o 
  10  10  -8       18.17       21.07      1.42 o 
   1  11  -8      120.80      103.58      2.85 o 
   2  11  -8       65.08       62.02      2.14 o 
   3  11  -8        7.94        6.65      0.70 o 
   4  11  -8       20.94       20.05      1.25 o 
   5  11  -8       46.78       47.69      1.81 o 
   6  11  -8       17.30       17.40      1.03 o 
   7  11  -8       40.18       44.52      1.53 o 
   8  11  -8        6.83        7.71      0.59 o 
   9  11  -8      173.25      207.76      4.70 o 
   0  12  -8       59.52       62.91      3.70 o 
   1  12  -8       94.80       85.51      2.41 o 
   2  12  -8       47.40       48.21      1.75 o 
   3  12  -8       31.48       32.27      1.48 o 
   4  12  -8       90.77       98.21      2.57 o 
   5  12  -8       59.52       60.16      1.91 o 
   6  12  -8       81.85       87.21      2.14 o 
   7  12  -8      226.01      259.54      3.28 o 
   8  12  -8      197.68      216.72      3.12 o 
   1  13  -8       57.18       60.10      2.21 o 
   2  13  -8      149.92      165.56      3.26 o 
   3  13  -8       48.62       46.83      1.64 o 
   4  13  -8        2.54        3.61      0.49 o 
   5  13  -8        2.27        3.18      0.33 o 
   6  13  -8       75.18       91.80      1.81 o 
   0  14  -8      172.82      199.85      4.84 o 
   1  14  -8       10.02        7.57      0.68 o 
   2  14  -8       43.17       49.26      2.70 o 
   3  14  -8        2.15        2.96      0.57 o 
   4  14  -8      119.24      141.07      2.82 o 
   2   0  -7      917.29      839.27     21.44 o 
   4   0  -7      407.65      397.86     14.99 o 
   6   0  -7      445.54      385.01     10.11 o 
   8   0  -7      933.61      940.69     68.04 o 
  10   0  -7      571.19      523.10     13.38 o 
  12   0  -7      165.98      187.88      4.70 o 
  14   0  -7       14.35       16.23      1.01 o 
   0   1  -7     2612.08     2425.26     36.23 o 
   1   1  -7       63.72       56.27      3.87 o 
   2   1  -7     1151.22     1129.23     17.63 o 
   3   1  -7      152.15      142.70      6.30 o 
   4   1  -7       87.70       87.31      4.98 o 
   5   1  -7      270.05      255.75      4.86 o 
   6   1  -7      248.01      251.36      5.69 o 
   7   1  -7      527.96      479.06     10.77 o 
   8   1  -7      438.99      381.72      7.55 o 
   9   1  -7       22.52       25.61      1.28 o 
  10   1  -7      204.56      180.38      4.82 o 
  11   1  -7      208.93      191.11      3.51 o 
  12   1  -7       61.22       55.31      1.58 o 
  13   1  -7       69.13       72.33      1.46 o 
  14   1  -7       23.44       29.48      0.82 o 
   1   2  -7      151.46      156.91      6.54 o 
   2   2  -7       72.39       66.29      4.30 o 
   3   2  -7      156.45      151.38      6.51 o 
   4   2  -7      310.88      314.17      9.46 o 
   5   2  -7        1.51        3.62      0.63 o 
   6   2  -7      154.58      155.54      2.91 o 
   7   2  -7       80.23       80.30      2.64 o 
   8   2  -7      257.58      236.75      5.81 o 
   9   2  -7      126.43      113.18      3.34 o 
  10   2  -7       43.90       37.12      1.40 o 
  11   2  -7      208.68      192.48      3.09 o 
  12   2  -7      119.51      109.18      2.16 o 
  13   2  -7       51.35       53.28      1.49 o 
  14   2  -7       64.49       63.76      2.22 o 
   0   3  -7      176.65      193.26     10.37 o 
   1   3  -7       54.18       51.82      3.77 o 
   2   3  -7      264.10      270.21      8.64 o 
   3   3  -7      191.34      179.77      7.10 o 
   4   3  -7      411.66      401.74      6.08 o 
   5   3  -7      374.27      363.97      4.32 o 
   6   3  -7      334.96      328.43      4.27 o 
   7   3  -7      241.43      228.68      5.15 o 
   8   3  -7      390.25      354.12      7.15 o 
   9   3  -7      168.45      160.76      3.37 o 
  10   3  -7      123.79      119.37      2.84 o 
  11   3  -7       48.07       50.72      1.77 o 
  12   3  -7      152.16      147.83      3.28 o 
  13   3  -7       53.22       55.00      1.40 o 
  14   3  -7        6.83        8.75      0.68 o 
   1   4  -7        1.67        0.33      1.00 o 
   2   4  -7      758.75      733.30     14.46 o 
   3   4  -7      166.05      158.16      3.78 o 
   4   4  -7      144.20      143.98      3.68 o 
   5   4  -7       88.71       94.11      2.55 o 
   6   4  -7      361.52      343.35      4.37 o 
   7   4  -7      536.58      499.68     13.56 o 
   8   4  -7      839.70      781.38     10.56 o 
   9   4  -7       26.23       25.17      1.31 o 
  10   4  -7        8.08        7.05      0.75 o 
  11   4  -7      155.04      147.82      4.08 o 
  12   4  -7       50.46       51.78      2.09 o 
  13   4  -7       24.09       23.70      1.09 o 
  14   4  -7       12.09       11.83      0.81 o 
   0   5  -7        8.82        7.29      1.14 o 
   1   5  -7      163.49      157.62      3.64 o 
   2   5  -7        1.20        1.32      0.25 o 
   3   5  -7       81.13       83.64      2.03 o 
   4   5  -7      237.19      223.06      3.89 o 
   5   5  -7      355.10      314.14      4.15 o 
   6   5  -7      174.11      165.25      3.27 o 
   7   5  -7      494.32      472.15     13.48 o 
   8   5  -7        1.28        0.85      0.25 o 
   9   5  -7       66.78       73.27      2.34 o 
  10   5  -7      161.17      168.54      5.63 o 
  11   5  -7       48.80       44.85      2.25 o 
  12   5  -7       21.31       22.64      1.09 o 
  13   5  -7       11.64       11.90      0.89 o 
  14   5  -7        4.21        5.41      0.85 o 
   1   6  -7       76.28       81.60      1.67 o 
   2   6  -7      278.40      256.58      3.34 o 
   3   6  -7      168.52      163.63      2.95 o 
   4   6  -7      587.33      569.54      6.34 o 
   5   6  -7       96.84      104.90      3.07 o 
   6   6  -7      269.97      254.27      4.12 o 
   7   6  -7      439.11      425.43      9.53 o 
   8   6  -7      154.25      144.36      3.76 o 
   9   6  -7       43.59       47.24      2.02 o 
  10   6  -7      268.98      247.48      6.55 o 
  11   6  -7      119.06      131.95      4.06 o 
  12   6  -7      200.46      233.43      5.27 o 
  13   6  -7      121.24      124.12      3.99 o 
   0   7  -7      103.69       97.58      2.67 o 
   1   7  -7       83.54       78.98      1.90 o 
   2   7  -7      395.64      363.24      4.07 o 
   3   7  -7      111.01       99.16      2.26 o 
   4   7  -7      313.68      278.20      4.93 o 
   5   7  -7      291.45      273.84      4.87 o 
   6   7  -7      583.53      541.63      6.04 o 
   7   7  -7       92.25       93.43      2.49 o 
   8   7  -7        0.49        0.80      0.75 o 
   9   7  -7        2.63        1.55      0.31 o 
  10   7  -7       25.25       27.21      1.36 o 
  11   7  -7      122.76      121.12      3.59 o 
  12   7  -7       81.71       79.11      2.26 o 
  13   7  -7       21.25       21.07      1.42 o 
   1   8  -7      285.18      275.14      3.82 o 
   2   8  -7      110.29      106.26      2.39 o 
   3   8  -7      141.02      128.17      2.93 o 
   4   8  -7       39.59       43.43      1.97 o 
   5   8  -7       16.33       14.94      1.15 o 
   6   8  -7      119.89      121.57      2.88 o 
   7   8  -7        3.67        2.83      0.39 o 
   8   8  -7        5.95        8.07      0.71 o 
   9   8  -7       25.34       26.26      1.36 o 
  10   8  -7       63.20       64.96      1.96 o 
  11   8  -7        6.60        7.12      0.81 o 
  12   8  -7       38.70       40.54      2.70 o 
   0   9  -7      778.41      671.70     13.81 o 
   1   9  -7       42.56       45.07      1.71 o 
   2   9  -7      143.66      111.15      2.70 o 
   3   9  -7      158.73      159.09      4.43 o 
   4   9  -7      250.92      220.51      4.44 o 
   5   9  -7      107.49       93.06      2.85 o 
   6   9  -7      169.34      164.40      3.34 o 
   7   9  -7        6.63        6.00      0.57 o 
   8   9  -7      132.64      138.54      2.84 o 
   9   9  -7       24.47       24.69      1.61 o 
  10   9  -7        0.72        0.57      0.28 o 
  11   9  -7       21.04       19.76      1.09 o 
  12   9  -7       11.84       11.39      1.14 o 
   1  10  -7      210.07      172.98      3.45 o 
   2  10  -7       26.05       17.03      1.06 o 
   3  10  -7       51.87       39.33      2.02 o 
   4  10  -7        1.99        2.19      0.57 o 
   5  10  -7       52.81       41.61      1.91 o 
   6  10  -7       18.41       17.50      1.20 o 
   7  10  -7       30.93       36.38      1.69 o 
   8  10  -7       11.93       12.48      0.92 o 
   9  10  -7        6.68        8.87      1.28 o 
  10  10  -7        3.47        4.57      0.60 o 
  11  10  -7       43.83       42.70      1.50 o 
   0  11  -7      148.71      153.47      4.53 o 
   1  11  -7       72.14       63.23      2.03 o 
   2  11  -7       17.52       16.17      1.20 o 
   3  11  -7       15.43       14.23      1.09 o 
   4  11  -7       85.35       79.57      3.22 o 
   5  11  -7      169.10      157.82      3.67 o 
   6  11  -7      122.01      123.67      3.17 o 
   7  11  -7       21.53       16.00      1.09 o 
   8  11  -7        8.98        8.68      0.70 o 
   9  11  -7       53.46       58.79      2.21 o 
  10  11  -7        2.26        2.28      0.40 o 
   1  12  -7       30.35       23.78      1.24 o 
   2  12  -7      103.44       94.83      2.74 o 
   3  12  -7       23.32       21.52      1.61 o 
   4  12  -7        3.22        2.37      0.47 o 
   5  12  -7        7.34        8.55      0.82 o 
   6  12  -7        7.65        7.42      0.70 o 
   7  12  -7       21.87       25.92      1.31 o 
   8  12  -7       49.74       47.30      1.53 o 
   9  12  -7      237.21      271.02      4.03 o 
   0  13  -7      190.74      182.65      4.43 o 
   1  13  -7       20.31       19.39      1.15 o 
   2  13  -7      115.47      124.96      4.56 o 
   3  13  -7       32.31       31.40      1.90 o 
   4  13  -7       56.02       64.25      2.14 o 
   5  13  -7       22.75       30.33      1.36 o 
   6  13  -7       49.33       57.62      1.81 o 
   7  13  -7       21.49       29.72      1.15 o 
   8  13  -7       95.71      116.15      2.42 o 
   1  14  -7       29.02       30.62      1.61 o 
   2  14  -7       21.87       24.45      1.50 o 
   3  14  -7       33.17       35.30      1.48 o 
   4  14  -7      184.55      200.63      3.34 o 
   5  14  -7       20.45       22.41      0.99 o 
   6  14  -7        2.44        3.23      0.33 o 
   7  14  -7       46.52       49.82      1.99 o 
   0  15  -7       56.80       50.10      2.28 o 
   1  15  -7        2.34        2.56      0.57 o 
   2  15  -7       84.55       97.68      2.62 o 
   3  15  -7       39.36       44.28      1.61 o 
   4  15  -7       39.05       39.15      1.50 o 
   0   0  -6      337.97      293.22     15.94 o 
   2   0  -6      213.35      209.92      9.76 o 
   4   0  -6       65.45       69.96      4.43 o 
   6   0  -6      191.71      181.12      7.72 o 
   8   0  -6      104.39      106.40      3.51 o 
  10   0  -6      132.20      131.81      4.32 o 
  12   0  -6      133.48      124.37      4.12 o 
  14   0  -6       74.97       78.75      2.12 o 
   1   1  -6      446.93      437.65     13.83 o 
   2   1  -6      258.17      230.56      7.22 o 
   3   1  -6      134.90      125.31      4.63 o 
   4   1  -6       61.94       80.68      3.83 o 
   5   1  -6      195.53      193.09      6.10 o 
   6   1  -6      113.93      115.80      4.83 o 
   7   1  -6      227.16      217.60      4.78 o 
   8   1  -6      444.83      440.56      6.57 o 
   9   1  -6       61.55       65.81      2.14 o 
  10   1  -6      139.86      121.69      2.95 o 
  11   1  -6      131.40      111.02      2.81 o 
  12   1  -6        1.88        2.90      0.41 o 
  13   1  -6      139.53      133.20      2.41 o 
  14   1  -6      122.67      121.35      2.07 o 
  15   1  -6       62.72       65.65      1.49 o 
   0   2  -6      713.52      720.28     57.51 o 
   1   2  -6     1112.03     1032.79     15.37 o 
   2   2  -6      380.85      402.42     10.98 o 
   3   2  -6       68.72       66.83      3.42 o 
   4   2  -6      255.60      256.44      6.91 o 
   5   2  -6      269.39      276.47      8.39 o 
   6   2  -6      544.43      540.28     12.02 o 
   7   2  -6      177.42      188.56      3.71 o 
   8   2  -6      562.46      543.57      6.73 o 
   9   2  -6       77.42       65.85      2.14 o 
  10   2  -6      209.82      194.02      3.74 o 
  11   2  -6        0.63        1.31      0.19 o 
  12   2  -6        7.69        8.68      0.60 o 
  13   2  -6       84.66       80.66      1.87 o 
  14   2  -6        7.83       11.87      0.74 o 
  15   2  -6       37.43       41.04      1.25 o 
   1   3  -6      113.89      129.13      4.68 o 
   2   3  -6       96.00      102.02      4.21 o 
   3   3  -6      488.98      492.07      9.51 o 
   4   3  -6      158.45      156.21      5.46 o 
   5   3  -6      241.00      245.25      8.06 o 
   6   3  -6      190.32      187.34      7.18 o 
   7   3  -6      119.67      114.45      2.88 o 
   8   3  -6      171.58      168.68      3.64 o 
   9   3  -6       21.95       21.88      1.20 o 
  10   3  -6       77.14       69.20      1.93 o 
  11   3  -6      182.85      179.88      3.10 o 
  12   3  -6      118.04       96.61      2.16 o 
  13   3  -6      122.00      136.98      2.36 o 
  14   3  -6       68.05       65.52      1.91 o 
  15   3  -6       31.44       34.02      1.41 o 
   0   4  -6      733.20      702.19     19.57 o 
   1   4  -6      590.93      620.97     10.77 o 
   2   4  -6      211.70      206.45      6.20 o 
   3   4  -6       23.16       20.64      1.96 o 
   4   4  -6       93.09       86.90      4.75 o 
   5   4  -6      163.58      129.84      6.00 o 
   6   4  -6      496.83      499.85      5.89 o 
   7   4  -6       94.55       83.47      1.94 o 
   8   4  -6       98.03      106.53      2.38 o 
   9   4  -6      172.14      167.18      2.99 o 
  10   4  -6       48.23       41.50      1.48 o 
  11   4  -6       68.93       60.36      1.89 o 
  12   4  -6       48.88       52.68      1.54 o 
  13   4  -6       23.30       24.52      1.10 o 
  14   4  -6       65.09       59.89      1.68 o 
  15   4  -6       41.88       39.57      1.41 o 
   1   5  -6      113.53      108.56      4.10 o 
   2   5  -6      121.31      120.40      4.85 o 
   3   5  -6       17.21       17.68      2.20 o 
   4   5  -6      242.94      254.73      8.39 o 
   5   5  -6      278.13      278.13      6.37 o 
   6   5  -6      154.04      137.23      2.47 o 
   7   5  -6      336.04      300.51      4.31 o 
   8   5  -6       87.62       77.24      2.03 o 
   9   5  -6       92.10       92.28      2.23 o 
  10   5  -6       57.77       59.31      1.78 o 
  11   5  -6       52.81       46.06      1.50 o 
  12   5  -6      136.54      136.61      3.36 o 
  13   5  -6      100.94      108.96      2.79 o 
  14   5  -6       38.78       43.52      1.70 o 
  15   5  -6       59.48       57.51      2.28 o 
   0   6  -6      796.47      829.25     20.39 o 
   1   6  -6       39.29       38.32      2.81 o 
   2   6  -6      172.70      169.31      6.72 o 
   3   6  -6      200.66      182.33      7.11 o 
   4   6  -6      406.68      435.51      7.00 o 
   5   6  -6       74.98       66.25      2.10 o 
   6   6  -6      793.47      775.94      6.58 o 
   7   6  -6        6.87        7.65      0.73 o 
   8   6  -6       60.66       53.02      2.19 o 
   9   6  -6      859.71      840.91     18.50 o 
  10   6  -6      171.27      155.25      3.13 o 
  11   6  -6      172.32      163.70      3.49 o 
  12   6  -6       77.60       76.06      3.41 o 
  13   6  -6       10.53       12.35      0.75 o 
  14   6  -6      169.87      174.47      6.69 o 
   1   7  -6      904.40      931.75     14.08 o 
   2   7  -6       29.09       31.75      1.22 o 
   3   7  -6       55.99       67.85      2.43 o 
   4   7  -6      804.50      738.54      6.32 o 
   5   7  -6     1208.54     1085.92     12.11 o 
   6   7  -6      576.73      531.90      5.96 o 
   7   7  -6       86.81       92.17      2.52 o 
   8   7  -6        2.39        2.41      0.37 o 
   9   7  -6       40.68       36.92      1.81 o 
  10   7  -6       69.36       69.62      2.40 o 
  11   7  -6      136.28      132.75      3.05 o 
  12   7  -6        3.15        3.99      0.60 o 
  13   7  -6       39.50       33.31      1.50 o 
  14   7  -6       58.08       66.90      2.56 o 
   0   8  -6     1074.58     1044.28     11.49 o 
   1   8  -6      165.39      158.27      2.36 o 
   2   8  -6      196.09      197.73      2.67 o 
   3   8  -6      343.35      325.10      3.53 o 
   4   8  -6     1755.37     1561.58     19.55 o 
   5   8  -6      189.09      188.05      3.52 o 
   6   8  -6       88.70       77.42      2.06 o 
   7   8  -6       66.84       63.57      2.13 o 
   8   8  -6      120.73      109.42      2.70 o 
   9   8  -6        7.14        7.16      0.75 o 
  10   8  -6       37.69       41.18      1.79 o 
  11   8  -6       11.32       15.02      1.30 o 
  12   8  -6      149.67      166.71      5.41 o 
  13   8  -6       51.99       55.45      1.78 o 
   1   9  -6       94.07       94.78      2.04 o 
   2   9  -6      309.70      304.14      4.09 o 
   3   9  -6      181.96      161.70      2.84 o 
   4   9  -6      562.12      512.92      5.90 o 
   5   9  -6       89.73       87.40      2.45 o 
   6   9  -6      115.45      105.77      2.44 o 
   7   9  -6       42.98       44.51      1.73 o 
   8   9  -6      101.87      104.23      2.56 o 
   9   9  -6       57.84       54.72      2.05 o 
  10   9  -6       53.10       61.79      2.71 o 
  11   9  -6       15.88       15.26      1.21 o 
  12   9  -6       53.10       54.82      2.01 o 
  13   9  -6       17.16       19.64      1.42 o 
   0  10  -6     1148.18      970.65     11.57 o 
   1  10  -6      658.71      547.79      6.12 o 
   2  10  -6       78.98       59.99      1.78 o 
   3  10  -6       80.16       70.86      2.38 o 
   4  10  -6       76.49       78.87      2.74 o 
   5  10  -6      221.49      216.09      4.60 o 
   6  10  -6       85.44       86.07      2.49 o 
   7  10  -6      375.16      367.01      5.80 o 
   8  10  -6       37.39       35.38      1.69 o 
   9  10  -6       24.57       26.22      1.81 o 
  10  10  -6       29.94       31.34      1.81 o 
  11  10  -6      247.38      262.66      4.53 o 
  12  10  -6       57.10       58.80      1.81 o 
   1  11  -6       15.09       16.76      0.96 o 
   2  11  -6      180.88      164.36      3.31 o 
   3  11  -6      110.90       95.03      2.92 o 
   4  11  -6        0.59        0.36      0.45 o 
   5  11  -6       77.72       64.47      2.47 o 
   6  11  -6       27.44       26.15      1.53 o 
   7  11  -6       37.22       33.43      1.69 o 
   8  11  -6       63.15       62.54      2.19 o 
   9  11  -6       68.69       78.96      4.05 o 
  10  11  -6        4.29        5.41      0.60 o 
  11  11  -6       17.20       17.28      1.01 o 
   0  12  -6      334.30      325.57      6.64 o 
   1  12  -6      121.35      107.20      2.70 o 
   2  12  -6       21.70       25.95      1.48 o 
   3  12  -6        8.14        6.05      0.70 o 
   4  12  -6       35.18       30.90      1.64 o 
   5  12  -6       10.93       11.23      0.99 o 
   6  12  -6       41.00       43.52      1.91 o 
   7  12  -6       15.76       17.01      1.15 o 
   8  12  -6       11.70       10.26      0.82 o 
   9  12  -6        1.94        1.22      0.25 o 
  10  12  -6       50.80       45.41      1.61 o 
   1  13  -6        4.87        4.64      0.52 o 
   2  13  -6        6.04        5.26      0.59 o 
   3  13  -6       79.41       75.73      3.02 o 
   4  13  -6       95.14       97.37      3.42 o 
   5  13  -6       64.21       62.48      2.19 o 
   6  13  -6       89.72       96.64      2.63 o 
   7  13  -6       99.72      115.25      2.68 o 
   8  13  -6       15.18       15.94      0.87 o 
   9  13  -6      157.55      171.93      3.84 o 
   0  14  -6       22.96       20.62      1.50 o 
   1  14  -6       75.73       70.63      2.24 o 
   2  14  -6        4.76        3.63      0.41 o 
   3  14  -6       16.86       17.09      1.41 o 
   4  14  -6       83.53       87.50      2.47 o 
   5  14  -6        2.03        2.45      0.36 o 
   6  14  -6        3.89        3.13      0.33 o 
   7  14  -6       55.61       65.30      1.69 o 
   8  14  -6      251.71      292.65      5.41 o 
   1  15  -6       43.02       44.20      1.90 o 
   2  15  -6       14.26       15.21      1.09 o 
   3  15  -6       58.51       65.22      1.91 o 
   4  15  -6       55.42       60.27      1.75 o 
   5  15  -6       51.71       51.46      1.53 o 
   6  15  -6       19.86       20.28      1.14 o 
   2  16  -6       46.25       50.67      2.28 o 
   3  16  -6       15.92       16.80      1.14 o 
   2   0  -5      170.26      206.52      6.40 o 
   4   0  -5      324.54      309.50      8.74 o 
   6   0  -5     1105.51     1193.11     28.19 o 
   8   0  -5      425.32      455.09     28.33 o 
  10   0  -5      249.50      215.72      5.53 o 
  12   0  -5      414.63      368.20      7.25 o 
  14   0  -5       28.15       26.82      1.70 o 
  16   0  -5        5.72        7.83      0.60 o 
   0   1  -5      497.13      495.40     13.18 o 
   1   1  -5      351.85      346.89      6.53 o 
   2   1  -5      303.63      327.84      6.46 o 
   3   1  -5        8.85        9.38      1.00 o 
   4   1  -5     1049.21     1107.38     11.69 o 
   5   1  -5      267.33      281.32      6.18 o 
   6   1  -5        1.60        0.65      0.66 o 
   7   1  -5      306.83      298.38      7.06 o 
   8   1  -5      380.92      379.96      6.97 o 
   9   1  -5      147.92      135.47      2.81 o 
  10   1  -5        1.84        1.85      0.33 o 
  11   1  -5       38.20       32.33      1.53 o 
  12   1  -5      462.56      400.77      5.34 o 
  13   1  -5       20.13       15.61      1.00 o 
  14   1  -5       84.44       83.82      2.17 o 
  15   1  -5        7.71        8.85      0.57 o 
  16   1  -5       33.09       35.67      1.00 o 
   1   2  -5     1259.64     1348.94     15.27 o 
   2   2  -5      570.54      602.85      9.15 o 
   3   2  -5      541.49      553.29      7.93 o 
   4   2  -5      456.03      487.20      9.33 o 
   5   2  -5      160.33      161.15      4.70 o 
   6   2  -5      296.68      312.25      7.03 o 
   7   2  -5        8.23       13.18      1.88 o 
   8   2  -5      124.32      110.00      2.61 o 
   9   2  -5       20.61       28.63      1.21 o 
  10   2  -5      155.31      133.96      3.06 o 
  11   2  -5       44.78       43.98      1.77 o 
  12   2  -5       43.49       36.51      1.60 o 
  13   2  -5       67.33       65.69      1.78 o 
  14   2  -5       18.51       17.40      1.00 o 
  15   2  -5       16.27       19.98      0.77 o 
  16   2  -5       82.92       90.39      1.75 o 
   0   3  -5     1692.22     1782.85     25.85 o 
   1   3  -5       55.75       65.62      2.68 o 
   2   3  -5     1069.68     1076.28     12.61 o 
   3   3  -5     1659.00     1752.97     16.44 o 
   4   3  -5      188.21      200.36      5.04 o 
   5   3  -5      444.99      487.16      8.58 o 
   6   3  -5       23.96       31.24      2.22 o 
   7   3  -5       33.66       32.22      2.64 o 
   8   3  -5       57.09       41.17      1.63 o 
   9   3  -5        0.94        2.52      0.78 o 
  10   3  -5       61.11       56.88      1.99 o 
  11   3  -5      323.81      275.82      4.48 o 
  12   3  -5      490.78      442.24      7.27 o 
  13   3  -5       49.79       48.77      1.50 o 
  14   3  -5      120.15      119.94      2.67 o 
  15   3  -5       18.34       26.28      1.00 o 
  16   3  -5       88.28       99.82      2.21 o 
   1   4  -5      343.62      376.76      6.83 o 
   2   4  -5       93.26       82.69      3.56 o 
   3   4  -5      877.31      877.12     12.02 o 
   4   4  -5      558.24      516.53     10.79 o 
   5   4  -5      142.36      142.91      5.25 o 
   6   4  -5      634.62      595.99     12.87 o 
   7   4  -5      245.48      240.10      8.40 o 
   8   4  -5      264.02      236.58      4.00 o 
   9   4  -5       38.65       35.73      1.32 o 
  10   4  -5      378.91      353.97      4.37 o 
  11   4  -5       20.26       24.76      1.12 o 
  12   4  -5      478.99      440.25     10.68 o 
  13   4  -5      280.55      287.28      7.17 o 
  14   4  -5        9.68       10.67      0.62 o 
  15   4  -5       48.96       54.18      1.58 o 
   0   5  -5     5371.72     5339.95     57.55 o 
   1   5  -5      764.01      774.58     10.24 o 
   2   5  -5       37.60       34.98      2.41 o 
   3   5  -5      308.77      291.42      7.05 o 
   4   5  -5     1167.98     1227.26     20.46 o 
   5   5  -5        8.96       12.56      1.76 o 
   6   5  -5      221.38      217.65      7.97 o 
   7   5  -5       99.99      102.04      2.34 o 
   8   5  -5      156.10      156.06      2.94 o 
   9   5  -5      315.96      295.28      4.40 o 
  10   5  -5      209.10      195.51      3.62 o 
  11   5  -5      207.50      209.53      6.26 o 
  12   5  -5       99.07      102.73      2.34 o 
  13   5  -5      125.18      120.59      2.24 o 
  14   5  -5       52.48       48.77      1.41 o 
  15   5  -5       19.57       23.49      1.21 o 
   1   6  -5     1577.55     1599.66     15.35 o 
   2   6  -5     1360.70     1334.09     21.54 o 
   3   6  -5      224.38      208.83      7.18 o 
   4   6  -5      275.38      268.66      9.47 o 
   5   6  -5      511.73      493.01     11.94 o 
   6   6  -5       19.26       19.69      1.10 o 
   7   6  -5      244.10      231.71      2.95 o 
   8   6  -5      572.83      573.44      5.87 o 
   9   6  -5       38.11       35.52      1.49 o 
  10   6  -5      441.16      430.63      7.70 o 
  11   6  -5       41.74       31.86      1.27 o 
  12   6  -5        2.93        3.59      0.43 o 
  13   6  -5       27.03       27.19      1.17 o 
  14   6  -5       44.53       43.18      1.42 o 
  15   6  -5        8.52       10.53      1.14 o 
   0   7  -5     1072.09     1062.88     18.44 o 
   1   7  -5       50.59       43.44      2.60 o 
   2   7  -5      586.81      558.08     11.99 o 
   3   7  -5      312.95      324.34      9.28 o 
   4   7  -5      794.71      744.77     17.24 o 
   5   7  -5      320.79      317.74      4.06 o 
   6   7  -5      312.06      305.02      4.02 o 
   7   7  -5     1940.87     1833.41     17.18 o 
   8   7  -5     1363.73     1254.74     11.05 o 
   9   7  -5       52.38       48.42      2.08 o 
  10   7  -5      177.88      158.60      5.27 o 
  11   7  -5       57.58       55.95      2.12 o 
  12   7  -5       90.66       95.65      2.62 o 
  13   7  -5        5.99        6.99      0.66 o 
  14   7  -5       20.27       20.60      0.87 o 
   1   8  -5      323.11      303.37      9.03 o 
   2   8  -5      603.68      575.37     12.58 o 
   3   8  -5      559.31      546.00      6.00 o 
   4   8  -5     1192.84     1149.55      7.78 o 
   5   8  -5      265.63      241.41      3.70 o 
   6   8  -5      611.58      570.59      5.81 o 
   7   8  -5      223.82      204.53      3.49 o 
   8   8  -5      346.68      331.72      4.87 o 
   9   8  -5      340.70      329.58      9.84 o 
  10   8  -5      168.39      171.74      4.93 o 
  11   8  -5        3.38        4.05      0.68 o 
  12   8  -5      472.94      477.32      7.14 o 
  13   8  -5       28.53       33.50      1.61 o 
  14   8  -5       32.27       29.20      1.21 o 
   0   9  -5       63.75       56.95      2.37 o 
   1   9  -5      409.10      419.17      5.25 o 
   2   9  -5      217.26      200.63      2.67 o 
   3   9  -5      208.41      187.67      2.96 o 
   4   9  -5     1241.24     1135.59     12.05 o 
   5   9  -5      328.87      315.39      4.45 o 
   6   9  -5      922.53      877.56      7.67 o 
   7   9  -5      245.55      240.31      3.65 o 
   8   9  -5      115.56      117.28      3.74 o 
   9   9  -5       54.69       57.64      4.70 o 
  10   9  -5      161.35      154.71      4.53 o 
  11   9  -5       37.56       39.20      2.11 o 
  12   9  -5       93.69       95.27      2.91 o 
  13   9  -5       50.62       58.93      2.01 o 
   1  10  -5      184.71      169.94      2.90 o 
   2  10  -5      266.42      252.90      3.58 o 
   3  10  -5      409.56      383.16      4.99 o 
   4  10  -5       22.11       23.36      1.48 o 
   5  10  -5       59.54       56.34      2.35 o 
   6  10  -5       95.31       85.02      2.85 o 
   7  10  -5      269.80      262.02      4.73 o 
   8  10  -5       26.73       28.93      1.42 o 
   9  10  -5       50.98       48.32      2.46 o 
  10  10  -5        6.41        7.32      0.89 o 
  11  10  -5       60.24       67.19      2.62 o 
  12  10  -5      151.43      154.09      3.42 o 
  13  10  -5       38.49       42.70      1.99 o 
   0  11  -5     1335.47     1138.92     12.48 o 
   1  11  -5      332.20      317.94      4.83 o 
   2  11  -5        1.08        0.65      0.17 o 
   3  11  -5       62.92       55.09      1.95 o 
   4  11  -5      329.55      295.93      5.31 o 
   5  11  -5      157.03      147.04      3.78 o 
   6  11  -5       55.25       54.82      1.99 o 
   7  11  -5       35.69       34.06      1.57 o 
   8  11  -5       91.24       95.53      2.60 o 
   9  11  -5       56.37       55.20      2.07 o 
  10  11  -5      249.03      244.01      5.55 o 
  11  11  -5       44.31       51.78      2.42 o 
  12  11  -5       19.18       21.23      1.09 o 
   1  12  -5       11.98       10.80      0.76 o 
   2  12  -5       79.41       67.57      1.91 o 
   3  12  -5      137.46      116.78      3.29 o 
   4  12  -5       83.75       74.31      2.63 o 
   5  12  -5       49.25       43.92      2.08 o 
   6  12  -5       35.90       33.59      1.53 o 
   7  12  -5       32.80       33.83      1.49 o 
   8  12  -5       44.47       45.60      1.60 o 
   9  12  -5       37.69       41.30      1.58 o 
  10  12  -5       33.20       33.47      1.61 o 
  11  12  -5        4.93        3.85      0.40 o 
   0  13  -5       53.97       50.25      2.62 o 
   1  13  -5      151.66      148.22      3.13 o 
   2  13  -5       16.15       13.79      0.92 o 
   3  13  -5      271.34      243.26      4.73 o 
   4  13  -5       27.82       21.78      1.42 o 
   5  13  -5       12.16       10.61      0.85 o 
   6  13  -5       26.31       30.23      1.35 o 
   7  13  -5      176.89      177.58      3.09 o 
   8  13  -5        6.95        8.28      0.66 o 
   9  13  -5       21.01       20.95      1.21 o 
  10  13  -5        3.17        4.84      0.85 o 
   1  14  -5       83.99       77.93      2.52 o 
   2  14  -5       19.78       19.49      1.03 o 
   3  14  -5        9.82        9.63      0.87 o 
   4  14  -5        6.72        6.78      0.70 o 
   5  14  -5      101.80       96.31      2.31 o 
   6  14  -5       13.36       15.46      0.85 o 
   7  14  -5       38.32       41.13      1.48 o 
   8  14  -5        2.78        4.51      1.00 o 
   9  14  -5      155.07      179.63      4.27 o 
   0  15  -5       52.55       53.52      3.42 o 
   1  15  -5       67.26       64.80      2.02 o 
   2  15  -5       80.84       77.02      2.71 o 
   3  15  -5       53.65       59.20      2.39 o 
   4  15  -5       70.87       79.02      2.19 o 
   5  15  -5       95.39      108.57      2.40 o 
   6  15  -5       17.07       17.67      1.09 o 
   7  15  -5        4.96        7.12      0.85 o 
   2  16  -5        8.76        9.39      1.14 o 
   3  16  -5       30.25       25.62      1.71 o 
   4  16  -5        8.63        7.40      1.42 o 
   5  16  -5       32.86       31.03      1.71 o 
   0   0  -4    11055.56    10323.52    319.70 o 
   2   0  -4      438.88      432.55      8.33 o 
   4   0  -4      989.04      979.45     12.52 o 
   6   0  -4     5897.69     6252.64    107.20 o 
   8   0  -4      256.02      233.10     10.12 o 
  10   0  -4      217.04      218.46      4.86 o 
  12   0  -4      264.30      220.63      5.64 o 
  14   0  -4       95.94       86.04      3.32 o 
  16   0  -4       35.31       44.56      1.81 o 
   1   1  -4      654.09      618.68      7.80 o 
   2   1  -4       58.63       65.50      2.61 o 
   3   1  -4      120.80      120.51      3.37 o 
   4   1  -4      212.79      238.70      4.12 o 
   5   1  -4      235.63      236.52      4.16 o 
   6   1  -4      428.66      452.58      6.10 o 
   7   1  -4      995.41     1100.19     18.62 o 
   8   1  -4      113.07      118.07      4.43 o 
   9   1  -4       48.84       46.59      1.73 o 
  10   1  -4      153.72      152.24      2.91 o 
  11   1  -4      361.37      290.94      4.59 o 
  12   1  -4      646.06      553.18      6.33 o 
  13   1  -4       22.35       18.97      1.14 o 
  14   1  -4      180.19      179.30      3.38 o 
  15   1  -4       95.22       91.33      2.17 o 
  16   1  -4       61.15       62.76      1.53 o 
   0   2  -4      253.67      257.30      4.12 o 
   1   2  -4      709.56      778.45     13.31 o 
   2   2  -4      872.87      890.29      8.69 o 
   3   2  -4      668.85      630.98      7.98 o 
   4   2  -4      230.15      250.26      4.59 o 
   5   2  -4       54.66       66.56      2.48 o 
   6   2  -4       69.42       96.37      3.56 o 
   7   2  -4       13.86       15.22      1.60 o 
   8   2  -4       38.30       43.98      3.00 o 
   9   2  -4       24.56       25.22      1.15 o 
  10   2  -4       53.00       49.55      1.67 o 
  11   2  -4      411.08      349.77      5.05 o 
  12   2  -4      830.21      721.79      7.26 o 
  13   2  -4      280.97      252.18      4.16 o 
  14   2  -4      308.87      276.72      4.12 o 
  15   2  -4       47.09       52.81      1.63 o 
  16   2  -4        3.67        4.06      0.37 o 
   1   3  -4      220.69      245.51      4.06 o 
   2   3  -4       17.78       21.09      1.31 o 
   3   3  -4      548.56      586.74      7.92 o 
   4   3  -4      118.41      147.91      3.65 o 
   5   3  -4      473.89      480.87      7.72 o 
   6   3  -4      102.73      104.01      3.79 o 
   7   3  -4      100.46      117.16      5.37 o 
   8   3  -4      324.73      328.28      9.74 o 
   9   3  -4      294.05      291.46      3.92 o 
  10   3  -4      283.77      258.39      3.90 o 
  11   3  -4      130.44      128.23      3.02 o 
  12   3  -4       63.66       74.31      2.31 o 
  13   3  -4      463.48      431.24      5.41 o 
  14   3  -4        4.06        4.57      0.48 o 
  15   3  -4       34.91       33.59      1.08 o 
  16   3  -4       51.81       62.61      1.64 o 
   0   4  -4     6378.47     6421.36     36.26 o 
   1   4  -4      220.79      219.52      4.20 o 
   2   4  -4     4437.71     4693.25     36.52 o 
   3   4  -4     1471.76     1457.32     17.97 o 
   4   4  -4      288.34      284.33      6.30 o 
   5   4  -4      154.48      163.81      5.01 o 
   6   4  -4      376.01      375.12      9.31 o 
   7   4  -4       13.06       16.87      2.40 o 
   8   4  -4      512.74      494.25     13.92 o 
   9   4  -4       83.56       84.36      2.13 o 
  10   4  -4      564.27      537.53      6.92 o 
  11   4  -4       10.47       11.50      0.98 o 
  12   4  -4       93.05       86.96      2.59 o 
  13   4  -4       22.57       30.12      1.38 o 
  14   4  -4       32.40       42.52      1.53 o 
  15   4  -4        1.42        1.09      0.22 o 
  16   4  -4       50.75       54.60      2.14 o 
   1   5  -4     7383.87     7372.66     29.18 o 
   2   5  -4     1964.05     2116.49     30.61 o 
   3   5  -4      337.41      374.40      6.43 o 
   4   5  -4      110.16      138.53      4.60 o 
   5   5  -4       38.56       39.22      2.95 o 
   6   5  -4       91.39       81.95      4.52 o 
   7   5  -4      169.53      182.72      8.09 o 
   8   5  -4       21.67       22.76      1.94 o 
   9   5  -4       54.72       52.52      1.37 o 
  10   5  -4      345.43      338.74      4.76 o 
  11   5  -4       92.96       98.24      2.60 o 
  12   5  -4       69.13       64.10      2.06 o 
  13   5  -4       78.45       72.12      2.10 o 
  14   5  -4       89.94       88.32      2.06 o 
  15   5  -4       37.63       37.16      1.16 o 
  16   5  -4       81.36       86.26      2.85 o 
   0   6  -4     2396.13     2333.47     24.10 o 
   1   6  -4      636.68      710.82     10.38 o 
   2   6  -4       66.08       87.58      3.52 o 
   3   6  -4      741.39      699.32     11.83 o 
   4   6  -4      238.11      230.61      6.20 o 
   5   6  -4      977.58      981.21     17.52 o 
   6   6  -4      192.54      171.04      7.72 o 
   7   6  -4      277.38      250.54      9.69 o 
   8   6  -4       34.65       35.31      1.35 o 
   9   6  -4        1.47        1.70      0.23 o 
  10   6  -4      194.69      176.32      4.11 o 
  11   6  -4      225.21      242.54      5.18 o 
  12   6  -4      261.82      250.07      4.60 o 
  13   6  -4       62.23       58.26      2.08 o 
  14   6  -4       11.27       14.26      0.81 o 
  15   6  -4        1.92        1.72      0.33 o 
   1   7  -4       63.38       61.10      2.90 o 
   2   7  -4      478.10      498.18     10.39 o 
   3   7  -4      474.06      528.98      9.50 o 
   4   7  -4       84.54       81.01      4.41 o 
   5   7  -4       13.89       15.23      2.25 o 
   6   7  -4      861.91      861.63     17.80 o 
   7   7  -4      408.43      410.44      4.70 o 
   8   7  -4      368.16      369.85      6.57 o 
   9   7  -4       15.66       14.75      1.50 o 
  10   7  -4      329.81      300.49      6.04 o 
  11   7  -4      129.51      113.57      3.35 o 
  12   7  -4      177.32      202.25      3.98 o 
  13   7  -4      153.41      158.02      3.28 o 
  14   7  -4       13.31       13.01      1.05 o 
  15   7  -4        8.17        7.71      0.49 o 
   0   8  -4      323.15      298.00      8.23 o 
   1   8  -4      206.00      210.87      5.68 o 
   2   8  -4      430.64      421.33     10.08 o 
   3   8  -4       85.61       70.73      5.03 o 
   4   8  -4      226.40      253.00      9.12 o 
   5   8  -4      777.55      825.38     24.74 o 
   6   8  -4      724.33      713.59      6.80 o 
   7   8  -4      236.10      229.94      3.49 o 
   8   8  -4        1.16        0.76      0.56 o 
   9   8  -4      711.53      649.54      9.75 o 
  10   8  -4      123.32      124.21      4.21 o 
  11   8  -4      146.34      145.71      4.89 o 
  12   8  -4      167.65      170.45      3.61 o 
  13   8  -4        1.56        1.40      0.43 o 
  14   8  -4      109.06      114.54      2.44 o 
   1   9  -4      334.72      352.16      8.55 o 
   2   9  -4       26.26       22.55      3.52 o 
   3   9  -4      463.86      436.30     15.69 o 
   4   9  -4      249.27      238.27      3.25 o 
   5   9  -4       48.91       47.21      1.62 o 
   6   9  -4       73.60       67.84      2.04 o 
   7   9  -4       84.65       90.20      2.52 o 
   8   9  -4       41.27       40.29      1.70 o 
   9   9  -4       30.70       29.09      1.69 o 
  10   9  -4      204.81      189.31      4.10 o 
  11   9  -4        2.20        0.89      0.28 o 
  12   9  -4       57.84       60.26      2.51 o 
  13   9  -4       22.23       22.37      1.30 o 
  14   9  -4        1.42        2.28      0.57 o 
   0  10  -4      437.11      435.19      6.53 o 
   1  10  -4      108.53      101.48      2.05 o 
   2  10  -4      163.08      142.94      2.72 o 
   3  10  -4      765.57      756.36      7.14 o 
   4  10  -4      698.09      655.47      7.99 o 
   5  10  -4      582.53      553.44      7.22 o 
   6  10  -4      314.83      298.65      5.31 o 
   7  10  -4      584.48      545.67      8.14 o 
   8  10  -4      107.28      104.17      2.74 o 
   9  10  -4       82.04       75.79      2.68 o 
  10  10  -4       70.59       66.38      2.35 o 
  11  10  -4       65.91       68.06      2.71 o 
  12  10  -4       90.19       96.02      2.91 o 
  13  10  -4        2.56        3.14      0.71 o 
   1  11  -4      154.31      152.89      2.65 o 
   2  11  -4      200.44      194.44      2.97 o 
   3  11  -4      631.53      594.84     10.69 o 
   4  11  -4      416.98      415.97      6.29 o 
   5  11  -4      336.81      299.72      5.36 o 
   6  11  -4      307.91      272.30      4.44 o 
   7  11  -4        1.56        3.63      0.52 o 
   8  11  -4       22.14       20.38      1.19 o 
   9  11  -4      106.61      118.08      4.31 o 
  10  11  -4       55.54       56.88      3.70 o 
  11  11  -4        5.64        8.06      0.85 o 
  12  11  -4        5.13        3.33      0.47 o 
  13  11  -4       16.15       11.39      1.14 o 
   0  12  -4       65.83       61.78      2.82 o 
   1  12  -4      151.21      129.93      2.62 o 
   2  12  -4       95.71       98.54      2.32 o 
   3  12  -4      146.01      132.92      3.61 o 
   4  12  -4      400.63      361.57      5.91 o 
   5  12  -4       97.19       95.34      3.01 o 
   6  12  -4        5.89        6.42      0.67 o 
   7  12  -4      190.62      191.94      5.34 o 
   8  12  -4       11.43       10.84      0.85 o 
   9  12  -4       69.41       72.60      2.30 o 
  10  12  -4       73.79       86.69      3.70 o 
  11  12  -4       68.39       66.33      3.13 o 
  12  12  -4       76.26       79.43      2.85 o 
   1  13  -4      155.26      147.21      3.28 o 
   2  13  -4      170.65      155.49      2.87 o 
   3  13  -4       10.09        9.37      0.93 o 
   4  13  -4        2.61        2.28      0.49 o 
   5  13  -4       38.98       35.11      1.75 o 
   6  13  -4       32.66       33.90      1.46 o 
   7  13  -4      154.36      158.36      3.94 o 
   8  13  -4       22.47       23.70      1.14 o 
   9  13  -4       54.16       58.28      2.33 o 
  10  13  -4       16.17       19.64      1.71 o 
  11  13  -4       42.09       44.98      2.28 o 
   0  14  -4        7.75        6.43      0.81 o 
   1  14  -4      142.90      145.17      3.07 o 
   2  14  -4      120.64      132.37      2.88 o 
   3  14  -4       22.86       20.28      1.31 o 
   4  14  -4       37.04       40.75      1.86 o 
   5  14  -4       46.54       47.88      1.67 o 
   6  14  -4       18.13       17.45      1.00 o 
   7  14  -4       11.05       10.68      0.82 o 
   8  14  -4       29.05       26.41      1.50 o 
   9  14  -4        6.78        7.40      0.85 o 
  10  14  -4       18.33       22.49      1.42 o 
   1  15  -4       87.83       92.01      2.30 o 
   2  15  -4       36.01       39.11      1.69 o 
   3  15  -4       13.69       14.91      1.03 o 
   4  15  -4       29.32       29.94      1.20 o 
   5  15  -4       26.26       26.26      1.06 o 
   6  15  -4       52.31       55.91      2.19 o 
   7  15  -4       15.03       18.45      1.09 o 
   8  15  -4       88.28       83.70      2.85 o 
   2  16  -4       49.57       54.37      2.85 o 
   3  16  -4       21.92       23.95      1.03 o 
   4  16  -4       29.22       29.22      1.37 o 
   5  16  -4       30.27       29.50      1.71 o 
   6  16  -4       13.79        8.83      0.85 o 
   2   0  -3     3597.65     3562.29     21.35 o 
   4   0  -3     1956.95     1959.31     16.16 o 
   6   0  -3     1737.20     1861.43     23.86 o 
   8   0  -3        1.48        2.26      0.61 o 
  10   0  -3      140.95      132.16      3.51 o 
  12   0  -3      495.39      434.72      7.95 o 
  14   0  -3      144.76      129.96      4.12 o 
  16   0  -3      222.13      219.24      4.32 o 
   0   1  -3     1212.79     1202.34     19.19 o 
   1   1  -3     1592.27     1588.83      8.59 o 
   2   1  -3      428.54      433.10      4.70 o 
   3   1  -3     1802.78     1708.26      9.49 o 
   4   1  -3     1395.52     1493.41      8.88 o 
   5   1  -3     1947.30     2007.74     14.21 o 
   6   1  -3     2811.21     3040.00     25.49 o 
   7   1  -3      183.41      195.32      4.60 o 
   8   1  -3      940.97     1007.65     16.13 o 
   9   1  -3       95.98       86.26      4.80 o 
  10   1  -3      313.68      317.90      3.99 o 
  11   1  -3      404.15      367.57      4.44 o 
  12   1  -3      743.22      684.72      7.17 o 
  13   1  -3      134.55      113.18      2.85 o 
  14   1  -3       24.36       22.91      1.20 o 
  15   1  -3        0.39        0.51      0.22 o 
  16   1  -3       60.21       68.39      1.71 o 
  17   1  -3       25.13       30.61      0.99 o 
   1   2  -3      695.61      708.92      5.78 o 
   2   2  -3      141.72      150.98      3.06 o 
   3   2  -3      229.22      249.19      4.22 o 
   4   2  -3      905.60      893.01      7.84 o 
   5   2  -3      317.23      367.06      5.26 o 
   6   2  -3      670.17      719.16      8.98 o 
   7   2  -3      766.51      768.95     12.79 o 
   8   2  -3       16.62       12.98      1.66 o 
   9   2  -3       35.32       39.82      2.87 o 
  10   2  -3       46.35       44.42      1.49 o 
  11   2  -3        4.65        4.03      0.51 o 
  12   2  -3      946.04      857.18      9.74 o 
  13   2  -3       65.28       54.60      1.95 o 
  14   2  -3      193.88      179.49      3.41 o 
  15   2  -3       57.70       57.84      1.77 o 
  16   2  -3      143.40      146.29      2.41 o 
  17   2  -3       60.56       64.05      2.56 o 
   0   3  -3    16594.70    15841.41     60.92 o 
   1   3  -3      583.17      602.05      8.49 o 
   2   3  -3      916.21      838.97      8.05 o 
   3   3  -3     1046.01     1073.14     12.19 o 
   4   3  -3      737.85      851.44     10.47 o 
   5   3  -3      688.81      813.74     10.57 o 
   6   3  -3      387.34      418.28      7.98 o 
   7   3  -3      240.70      276.81      7.71 o 
   8   3  -3      318.92      372.17      9.48 o 
   9   3  -3       94.10       84.65      5.64 o 
  10   3  -3       69.21       67.84      1.92 o 
  11   3  -3      778.26      702.86      6.97 o 
  12   3  -3      724.04      636.30      9.38 o 
  13   3  -3      125.50      105.32      2.70 o 
  14   3  -3      130.57      126.92      2.81 o 
  15   3  -3       26.00       22.96      1.03 o 
  16   3  -3       25.11       23.94      0.95 o 
  17   3  -3       98.33      115.01      3.13 o 
   1   4  -3     4537.23     4625.63     17.51 o 
   2   4  -3     5604.40     5625.39     23.65 o 
   3   4  -3     3347.78     3347.57     19.33 o 
   4   4  -3     1216.99     1243.53     12.28 o 
   5   4  -3      649.25      677.84     11.34 o 
   6   4  -3      405.80      403.46     10.73 o 
   7   4  -3      245.50      241.10      8.81 o 
   8   4  -3       38.07       37.67      3.67 o 
   9   4  -3       79.94       81.04      3.50 o 
  10   4  -3      221.24      216.59      3.49 o 
  11   4  -3      170.33      156.98      3.31 o 
  12   4  -3      176.79      150.84      3.94 o 
  13   4  -3      284.38      250.92      6.78 o 
  14   4  -3      146.59      140.24      3.87 o 
  15   4  -3        3.64        4.64      0.45 o 
  16   4  -3      130.28      145.46      2.62 o 
   0   5  -3     8106.30     8280.02    118.71 o 
   1   5  -3      735.87      710.39      7.37 o 
   2   5  -3      659.21      650.34      7.48 o 
   3   5  -3      328.16      330.29      5.91 o 
   4   5  -3      516.94      526.99      8.92 o 
   5   5  -3      384.93      373.31      8.82 o 
   6   5  -3       46.19       48.97      3.89 o 
   7   5  -3      291.95      266.34      9.59 o 
   8   5  -3      408.95      381.81     11.99 o 
   9   5  -3      531.22      537.44     10.39 o 
  10   5  -3      213.40      185.99      3.23 o 
  11   5  -3       36.25       28.36      1.38 o 
  12   5  -3        2.88        2.75      0.39 o 
  13   5  -3      110.14      105.59      3.04 o 
  14   5  -3       84.40       83.45      2.52 o 
  15   5  -3       16.91       21.56      1.15 o 
  16   5  -3       49.33       51.30      1.36 o 
   1   6  -3      109.43      136.25      6.49 o 
   2   6  -3     1281.46     1369.02     13.49 o 
   3   6  -3      456.78      484.65      8.23 o 
   4   6  -3      143.19      140.22      5.39 o 
   5   6  -3      717.36      732.32     14.79 o 
   6   6  -3      278.19      289.93      9.81 o 
   7   6  -3       86.60       75.80      5.20 o 
   8   6  -3       85.95       85.14      5.86 o 
   9   6  -3      430.52      425.09      4.45 o 
  10   6  -3      396.06      368.06      4.47 o 
  11   6  -3       19.10       13.23      1.09 o 
  12   6  -3      134.78      118.56      3.23 o 
  13   6  -3      248.11      226.82      4.38 o 
  14   6  -3        4.79        7.51      0.70 o 
  15   6  -3       69.13       74.90      3.56 o 
  16   6  -3      135.85      134.87      6.41 o 
   0   7  -3       81.80       66.19      5.13 o 
   1   7  -3      169.61      192.31      5.52 o 
   2   7  -3      134.37      132.40      3.83 o 
   3   7  -3      383.46      336.23      7.20 o 
   4   7  -3      163.15      181.30      7.27 o 
   5   7  -3       82.04       76.31      4.93 o 
   6   7  -3       59.63       54.86      4.54 o 
   7   7  -3      541.34      527.12     14.30 o 
   8   7  -3      421.14      461.69      7.98 o 
   9   7  -3      208.55      203.04      3.08 o 
  10   7  -3      453.42      456.94      4.98 o 
  11   7  -3      263.67      261.76      4.87 o 
  12   7  -3        7.03        5.19      0.70 o 
  13   7  -3        8.05        8.93      0.82 o 
  14   7  -3       13.67       16.37      1.21 o 
  15   7  -3       11.04        8.05      0.53 o 
   1   8  -3       48.17       53.71      3.11 o 
   2   8  -3      272.69      275.65      8.94 o 
   3   8  -3      373.46      390.67     13.79 o 
   4   8  -3      150.72      139.95      6.67 o 
   5   8  -3      249.44      277.83     10.46 o 
   6   8  -3      605.55      585.44     17.48 o 
   7   8  -3      390.04      380.23      5.48 o 
   8   8  -3      664.85      626.24     11.66 o 
   9   8  -3       94.21      110.20      2.73 o 
  10   8  -3       41.24       30.90      1.27 o 
  11   8  -3       63.68       62.88      1.99 o 
  12   8  -3       85.27       75.73      2.91 o 
  13   8  -3        3.18        2.03      0.40 o 
  14   8  -3       41.77       43.10      1.57 o 
  15   8  -3       12.47       13.38      1.14 o 
   0   9  -3      134.66      142.26      8.45 o 
   1   9  -3      148.63      150.72      8.75 o 
   2   9  -3      146.58      133.56      8.35 o 
   3   9  -3      143.16      140.56      8.65 o 
   4   9  -3      457.20      407.96     15.30 o 
   5   9  -3      792.69      791.46     14.48 o 
   6   9  -3      342.80      336.22      5.07 o 
   7   9  -3      158.55      161.45      3.48 o 
   8   9  -3     1006.99     1039.68     13.66 o 
   9   9  -3      256.44      256.04      8.11 o 
  10   9  -3      271.91      256.80      4.81 o 
  11   9  -3       65.53       71.12      2.91 o 
  12   9  -3       30.64       34.40      2.01 o 
  13   9  -3       24.20       27.48      1.57 o 
  14   9  -3       32.14       31.88      1.99 o 
  15   9  -3       57.75       63.48      2.28 o 
   1  10  -3      479.32      481.76     13.53 o 
   2  10  -3       73.58       66.69      6.23 o 
   3  10  -3      127.53      129.83      3.06 o 
   4  10  -3      349.03      328.70      6.54 o 
   5  10  -3      603.63      560.64      6.60 o 
   6  10  -3      263.72      247.65      4.51 o 
   7  10  -3      170.10      168.99      3.49 o 
   8  10  -3      381.69      367.64      8.48 o 
   9  10  -3       98.55      102.78      3.66 o 
  10  10  -3       46.86       53.40      2.14 o 
  11  10  -3       18.09       18.33      1.15 o 
  12  10  -3       47.53       49.42      3.56 o 
  13  10  -3        6.48        7.12      1.14 o 
  14  10  -3       55.05       51.81      2.28 o 
   0  11  -3      347.53      346.66      8.40 o 
   1  11  -3      532.59      530.48      6.81 o 
   2  11  -3       51.97       55.02      1.55 o 
   3  11  -3      358.35      324.67      5.03 o 
   4  11  -3     1709.41     1604.85     13.91 o 
   5  11  -3      320.11      298.58      5.36 o 
   6  11  -3      176.85      180.37      3.63 o 
   7  11  -3      339.56      325.32      5.71 o 
   8  11  -3      127.86      125.44      5.05 o 
   9  11  -3       67.76       67.83      3.16 o 
  10  11  -3       83.73       90.82      2.82 o 
  11  11  -3       85.95       85.12      4.27 o 
  12  11  -3       58.27       62.63      3.42 o 
  13  11  -3       58.67       61.78      2.85 o 
   1  12  -3        7.50        6.61      0.58 o 
   2  12  -3      299.11      302.70      5.45 o 
   3  12  -3      552.08      508.82      9.84 o 
   4  12  -3      197.82      198.50      4.43 o 
   5  12  -3      161.42      156.29      3.89 o 
   6  12  -3       14.31       17.10      1.55 o 
   7  12  -3       31.58       32.75      1.73 o 
   8  12  -3       68.48       65.04      2.06 o 
   9  12  -3        0.86        1.42      0.33 o 
  10  12  -3       11.16        9.43      1.01 o 
  11  12  -3       77.33       80.00      3.70 o 
  12  12  -3       13.51       13.38      0.89 o 
   0  13  -3      104.61      102.13      4.58 o 
   1  13  -3      216.96      202.85      5.91 o 
   2  13  -3      351.37      353.19      5.58 o 
   3  13  -3       42.37       40.71      1.96 o 
   4  13  -3       62.19       57.03      2.30 o 
   5  13  -3        4.91        5.42      0.66 o 
   6  13  -3       19.37       20.94      1.16 o 
   7  13  -3        8.20       10.24      0.77 o 
   8  13  -3       26.84       22.07      1.61 o 
   9  13  -3       96.56       95.77      3.12 o 
  10  13  -3       51.58       50.25      2.01 o 
  11  13  -3       94.13       95.94      3.42 o 
   1  14  -3      118.33      116.25      3.45 o 
   2  14  -3       22.89       23.64      1.20 o 
   3  14  -3      407.99      396.89      9.54 o 
   4  14  -3      188.56      184.66      3.99 o 
   5  14  -3       22.38       24.21      1.42 o 
   6  14  -3       43.78       43.86      1.91 o 
   7  14  -3      114.20      116.22      3.52 o 
   8  14  -3       29.23       25.71      1.50 o 
   9  14  -3        2.19        2.22      0.43 o 
  10  14  -3        3.42        2.85      0.57 o 
   0  15  -3       61.13       63.20      3.99 o 
   1  15  -3      160.73      178.46     10.96 o 
   2  15  -3       90.53       99.87      4.84 o 
   3  15  -3      165.19      175.18      4.92 o 
   4  15  -3       44.35       38.92      1.68 o 
   5  15  -3      142.28      149.92      3.89 o 
   6  15  -3       55.99       49.75      2.11 o 
   7  15  -3       67.74       68.87      2.39 o 
   8  15  -3       67.13       65.83      2.05 o 
   1  16  -3       49.04       54.09      3.13 o 
   2  16  -3      124.03      133.23      5.12 o 
   3  16  -3       53.88       50.67      3.13 o 
   4  16  -3       48.72       44.69      2.85 o 
   5  16  -3       18.53       20.21      1.99 o 
   6  16  -3       31.13       29.61      2.28 o 
   7  16  -3       63.97       63.20      2.85 o 
   2  17  -3       36.64       43.84      2.28 o 
   3  17  -3       15.50       14.52      1.42 o 
   4  17  -3       67.09       70.89      2.85 o 
   5  17  -3       26.55       23.91      1.71 o 
   6  17  -3       24.75       25.05      1.42 o 
   0   0  -2     1000.83     1089.76     10.82 o 
   2   0  -2      516.87      569.35      6.78 o 
   4   0  -2     1807.19     1824.07     17.83 o 
   6   0  -2       83.13      115.01      8.54 o 
   8   0  -2      686.59      746.43     25.91 o 
  10   0  -2      675.17      611.83     15.27 o 
  12   0  -2     1578.52     1386.45     21.64 o 
  14   0  -2      343.48      323.69      6.64 o 
  16   0  -2       14.92       18.34      1.30 o 
   1   1  -2    10169.83     9533.10     44.49 o 
   2   1  -2     2737.79     2630.37     10.01 o 
   3   1  -2      927.03      884.27      6.75 o 
   4   1  -2     1329.98     1288.92      8.97 o 
   5   1  -2       39.27       39.83      1.56 o 
   6   1  -2      338.24      346.14      6.35 o 
   7   1  -2      350.87      415.11      9.29 o 
   8   1  -2      140.24      148.11      5.72 o 
   9   1  -2       48.96       38.38      3.13 o 
  10   1  -2      642.03      567.23     12.77 o 
  11   1  -2      455.77      403.49      4.59 o 
  12   1  -2      164.85      155.20      3.31 o 
  13   1  -2       36.45       36.42      1.60 o 
  14   1  -2      177.24      155.21      3.27 o 
  15   1  -2      124.66      122.19      2.67 o 
  16   1  -2       30.17       34.71      1.24 o 
  17   1  -2       26.21       33.97      0.95 o 
   0   2  -2    37687.90    26631.91     83.13 o 
   1   2  -2    10086.22     9388.02     21.71 o 
   2   2  -2     1824.67     1858.38     18.18 o 
   3   2  -2     2484.70     2575.49     14.60 o 
   4   2  -2      225.08      243.37      4.15 o 
   5   2  -2     1716.58     1726.31     15.43 o 
   6   2  -2      743.47      816.78     14.98 o 
   7   2  -2      235.10      222.40      6.57 o 
   8   2  -2      464.26      515.79     19.31 o 
   9   2  -2       78.43       87.30      5.36 o 
  10   2  -2      465.59      445.23      8.37 o 
  11   2  -2      892.39      841.86      7.47 o 
  12   2  -2      514.03      464.93      5.73 o 
  13   2  -2       29.92       26.74      1.31 o 
  14   2  -2       78.53       72.76      2.17 o 
  15   2  -2       44.99       45.89      1.60 o 
  16   2  -2       20.01       23.22      0.95 o 
  17   2  -2        7.86        9.50      0.68 o 
   1   3  -2    17811.00    16187.32     86.68 o 
   2   3  -2     2239.51     2150.28     12.23 o 
   3   3  -2      251.02      248.94      5.16 o 
   4   3  -2      239.18      271.50      4.10 o 
   5   3  -2     2066.29     2156.43     21.28 o 
   6   3  -2     2075.60     2200.02     28.68 o 
   7   3  -2      117.62      136.96      5.95 o 
   8   3  -2      184.25      184.70      7.42 o 
   9   3  -2       56.64       48.70      5.23 o 
  10   3  -2      173.92      152.94      2.66 o 
  11   3  -2        7.04        9.64      0.87 o 
  12   3  -2      536.02      463.89      8.29 o 
  13   3  -2       86.56       77.33      2.67 o 
  14   3  -2      158.56      171.39      3.95 o 
  15   3  -2       48.53       42.06      1.46 o 
  16   3  -2        1.85        1.77      0.33 o 
  17   3  -2       23.88       25.34      1.71 o 
   0   4  -2    12009.79    11401.71    505.17 o 
   1   4  -2      486.91      508.74      5.79 o 
   2   4  -2      786.08      800.93      9.97 o 
   3   4  -2       29.98       34.48      1.89 o 
   4   4  -2     2237.50     2334.74     21.75 o 
   5   4  -2     2600.36     2815.53     31.40 o 
   6   4  -2      898.02     1027.92     34.68 o 
   7   4  -2       37.72       38.10      3.06 o 
   8   4  -2      167.99      172.47     10.11 o 
   9   4  -2       73.39       67.47      6.24 o 
  10   4  -2       23.12       21.58      0.92 o 
  11   4  -2      240.62      255.75      3.73 o 
  12   4  -2      743.94      655.03     12.54 o 
  13   4  -2      217.27      188.92      4.68 o 
  14   4  -2      188.39      176.52      5.01 o 
  15   4  -2      103.66       99.39      2.68 o 
  16   4  -2        8.23        8.56      0.66 o 
  17   4  -2        6.09        6.55      0.85 o 
   1   5  -2       74.52       78.90      2.49 o 
   2   5  -2      112.21      117.70      2.75 o 
   3   5  -2      800.90      952.62     22.95 o 
   4   5  -2       13.98       15.09      2.21 o 
   5   5  -2       49.96       56.54      4.63 o 
   6   5  -2      160.53      183.53      8.85 o 
   7   5  -2      218.84      234.55     10.85 o 
   8   5  -2      215.27      223.98     11.16 o 
   9   5  -2      169.75      157.58      9.75 o 
  10   5  -2       67.88       66.23      1.79 o 
  11   5  -2      247.03      225.72      4.05 o 
  12   5  -2      359.91      350.26      5.81 o 
  13   5  -2      150.03      137.34      4.46 o 
  14   5  -2       60.24       55.03      2.14 o 
  15   5  -2        1.04        0.94      0.19 o 
  16   5  -2      102.94      110.58      2.59 o 
   0   6  -2     3537.99     3623.81     48.11 o 
   1   6  -2        5.97        8.74      0.87 o 
   2   6  -2      389.64      420.44      7.10 o 
   3   6  -2      199.32      208.47      6.28 o 
   4   6  -2        0.96       19.80      5.12 o 
   5   6  -2      495.17      543.68     15.29 o 
   6   6  -2      206.15      196.45      9.76 o 
   7   6  -2      182.29      192.68     10.16 o 
   8   6  -2      561.17      516.41     17.48 o 
   9   6  -2      680.13      686.40      7.89 o 
  10   6  -2      615.03      600.03      6.12 o 
  11   6  -2      243.25      215.97      3.94 o 
  12   6  -2       86.31       80.98      2.74 o 
  13   6  -2       94.59       93.82      2.85 o 
  14   6  -2       73.62       76.77      2.84 o 
  15   6  -2       69.58       76.36      5.12 o 
  16   6  -2       29.33       37.01      1.99 o 
   1   7  -2     1901.58     1976.42     18.32 o 
   2   7  -2     2189.52     2261.50     39.25 o 
   3   7  -2      309.13      340.19      9.07 o 
   4   7  -2      418.46      444.50     13.98 o 
   5   7  -2      431.66      383.55     13.58 o 
   6   7  -2       91.35      107.65      7.55 o 
   7   7  -2       48.12       60.80      5.92 o 
   8   7  -2       12.70       17.44      2.03 o 
   9   7  -2      356.25      347.68      4.08 o 
  10   7  -2        4.17        3.17      0.40 o 
  11   7  -2      383.11      371.88      6.00 o 
  12   7  -2      331.72      334.90      7.94 o 
  13   7  -2       26.84       25.31      1.42 o 
  14   7  -2       71.91       68.38      2.51 o 
  15   7  -2       28.03       31.88      2.28 o 
  16   7  -2        5.25        5.55      0.40 o 
   0   8  -2      668.24      689.21     24.48 o 
   1   8  -2      179.39      201.58      7.61 o 
   2   8  -2     2653.28     2653.21     34.32 o 
   3   8  -2      288.37      323.73      9.29 o 
   4   8  -2     1649.06     1587.43     28.27 o 
   5   8  -2      128.89      129.53      8.25 o 
   6   8  -2      147.35      140.99      9.03 o 
   7   8  -2      158.50      153.45      9.64 o 
   8   8  -2      698.54      707.60      6.52 o 
   9   8  -2       34.44       32.29      1.27 o 
  10   8  -2      630.73      601.19      9.20 o 
  11   8  -2       24.29       19.01      1.14 o 
  12   8  -2      521.16      527.83     14.80 o 
  13   8  -2       54.77       46.10      2.42 o 
  14   8  -2       53.40       52.38      2.85 o 
  15   8  -2       27.30       29.74      1.42 o 
   1   9  -2       22.65       25.69      3.52 o 
   2   9  -2       84.93       80.55      6.34 o 
   3   9  -2      313.86      302.71     12.57 o 
   4   9  -2      834.74      825.23     21.43 o 
   5   9  -2      166.02      177.71     10.26 o 
   6   9  -2      318.90      294.14      8.11 o 
   7   9  -2      557.42      549.62      7.03 o 
   8   9  -2      151.44      145.56      3.45 o 
   9   9  -2       59.37       61.89      2.35 o 
  10   9  -2       66.99       54.27      2.19 o 
  11   9  -2       23.55       28.71      1.31 o 
  12   9  -2       45.26       47.83      3.13 o 
  13   9  -2       23.23       25.05      1.99 o 
  14   9  -2      188.22      182.13      3.48 o 
  15   9  -2        7.97       12.53      1.14 o 
   0  10  -2     1002.56      965.30     23.35 o 
   1  10  -2       85.62       83.48      6.74 o 
   2  10  -2      129.86      117.93      8.25 o 
   3  10  -2       14.16        9.67      2.31 o 
   4  10  -2      194.78      214.16      9.01 o 
   5  10  -2      422.23      422.05      7.19 o 
   6  10  -2      319.72      337.77      4.53 o 
   7  10  -2     1062.27     1057.88     17.37 o 
   8  10  -2      173.58      173.82      5.42 o 
   9  10  -2       63.43       60.65      2.30 o 
  10  10  -2      126.21      103.79      3.72 o 
  11  10  -2       67.89       65.71      2.71 o 
  12  10  -2       88.59       86.54      4.27 o 
  13  10  -2       80.20       68.32      3.42 o 
  14  10  -2       99.46       99.64      3.42 o 
   1  11  -2      103.17      105.97      4.03 o 
   2  11  -2       44.17       48.94      2.33 o 
   3  11  -2      104.84      101.80      2.80 o 
   4  11  -2      165.72      165.46      3.58 o 
   5  11  -2       52.69       48.20      1.99 o 
   6  11  -2       75.31       67.94      2.53 o 
   7  11  -2       83.73       82.28      2.82 o 
   8  11  -2      490.35      486.26     15.86 o 
   9  11  -2      314.01      294.82      5.15 o 
  10  11  -2      136.75      131.57      3.29 o 
  11  11  -2       13.88       16.26      1.09 o 
  12  11  -2      243.94      241.41      6.55 o 
  13  11  -2        6.71        4.27      0.85 o 
  14  11  -2       11.70       11.39      0.85 o 
   0  12  -2       33.93       33.42      2.00 o 
   1  12  -2      316.78      315.14      8.77 o 
   2  12  -2      311.71      303.09      6.32 o 
   3  12  -2      260.19      264.84      7.13 o 
   4  12  -2       43.73       39.19      1.96 o 
   5  12  -2      253.52      245.79      4.86 o 
   6  12  -2      282.36      257.39      6.85 o 
   7  12  -2      107.19       99.50      3.07 o 
   8  12  -2       83.08       76.75      3.22 o 
   9  12  -2       74.33       78.78      3.00 o 
  10  12  -2      237.97      230.90      5.03 o 
  11  12  -2       34.52       33.15      1.70 o 
  12  12  -2       66.73       74.59      3.13 o 
  13  12  -2        5.60        6.26      0.85 o 
   1  13  -2       89.26       93.62      3.14 o 
   2  13  -2      187.86      186.48      4.83 o 
   3  13  -2      104.19       95.30      4.61 o 
   4  13  -2       99.48       89.25      3.25 o 
   5  13  -2       60.26       58.39      2.29 o 
   6  13  -2      144.00      136.96      3.94 o 
   7  13  -2      174.72      161.68      5.27 o 
   8  13  -2      155.04      155.69      5.43 o 
   9  13  -2      127.09      144.27      3.94 o 
  10  13  -2       55.33       56.72      1.81 o 
  11  13  -2        3.51        4.42      0.60 o 
  12  13  -2       25.46       23.06      1.42 o 
   0  14  -2       63.72       67.10      3.70 o 
   1  14  -2      362.48      367.01      8.78 o 
   2  14  -2      174.23      179.63      6.83 o 
   3  14  -2      236.16      225.34      5.98 o 
   4  14  -2       18.31       17.09      1.61 o 
   5  14  -2        3.96        3.63      0.53 o 
   6  14  -2       16.31       15.15      1.42 o 
   7  14  -2      423.76      432.34     14.52 o 
   8  14  -2      178.85      184.53      4.64 o 
   9  14  -2       69.82       67.92      1.92 o 
  10  14  -2       26.27       27.41      1.03 o 
   1  15  -2       66.52       74.02      4.27 o 
   2  15  -2      329.12      335.64      9.39 o 
   3  15  -2      108.60      108.75      5.41 o 
   4  15  -2       98.71       96.51      5.12 o 
   5  15  -2       69.21       67.18      4.27 o 
   6  15  -2       97.07       90.81      4.55 o 
   7  15  -2       45.13       46.12      3.13 o 
   8  15  -2      150.30      142.06      5.12 o 
   9  15  -2      169.82      183.05      5.12 o 
   1  16  -2       29.86       35.87      2.85 o 
   2  16  -2       21.89       19.64      1.99 o 
   3  16  -2        4.89        6.26      1.14 o 
   4  16  -2       18.93       19.36      1.99 o 
   5  16  -2       24.91       25.62      2.28 o 
   6  16  -2       13.23       13.66      1.42 o 
   7  16  -2       46.73       50.39      2.85 o 
   8  16  -2      113.71      111.88      3.70 o 
   2  17  -2       15.60       18.79      1.71 o 
   3  17  -2        0.69        0.57      0.28 o 
   4  17  -2       23.06       25.05      1.99 o 
   5  17  -2       48.22       46.69      2.56 o 
   6  17  -2       44.14       44.41      2.28 o 
   7  17  -2       44.69       47.54      1.99 o 
   2   0  -1      725.88      657.99      7.33 o 
   4   0  -1     1042.86      971.90     19.36 o 
   6   0  -1      702.06      698.89     21.07 o 
   8   0  -1      230.79      224.90     14.52 o 
  10   0  -1      554.56      522.96     25.05 o 
  12   0  -1     1577.69     1480.56     14.39 o 
  14   0  -1      235.91      226.85      5.53 o 
  16   0  -1      297.14      294.54      5.22 o 
   0   1  -1    10886.37     9249.33    197.43 o 
   1   1  -1       19.32       23.62      1.72 o 
   2   1  -1    14498.54    12918.74     87.51 o 
   3   1  -1     3081.69     3058.95     22.72 o 
   4   1  -1      959.12     1015.04     14.39 o 
   5   1  -1       60.68       56.52      3.82 o 
   6   1  -1     1191.27     1259.28     20.23 o 
   7   1  -1        9.25        6.52      1.50 o 
   8   1  -1       13.49       23.64      3.22 o 
   9   1  -1      237.56      219.42      8.76 o 
  10   1  -1       52.82       40.92      4.14 o 
  11   1  -1     1134.35     1089.88     13.05 o 
  12   1  -1      350.60      310.00      5.52 o 
  13   1  -1      394.16      349.67      4.98 o 
  14   1  -1      122.91      113.35      2.77 o 
  15   1  -1        4.07        4.24      0.52 o 
  16   1  -1       47.15       50.65      1.49 o 
  17   1  -1       14.71       15.30      0.89 o 
   1   2  -1     5534.57     5339.49     14.89 o 
   2   2  -1     5128.33     5022.39     22.56 o 
   3   2  -1     2611.97     2619.69      8.43 o 
   4   2  -1     3115.37     3033.24     15.35 o 
   5   2  -1       79.99       80.62      2.74 o 
   6   2  -1     1696.48     1701.49     19.50 o 
   7   2  -1      924.56      961.23     15.99 o 
   8   2  -1       52.00       56.48      4.16 o 
   9   2  -1       33.39       29.65      4.03 o 
  10   2  -1       15.34       13.45      2.09 o 
  11   2  -1     1000.24      968.94     13.99 o 
  12   2  -1      720.16      674.18      9.80 o 
  13   2  -1      215.19      193.21      3.66 o 
  14   2  -1      135.95      132.37      2.95 o 
  15   2  -1       75.18       72.51      2.03 o 
  16   2  -1       28.65       26.97      1.10 o 
  17   2  -1       48.43       58.33      1.70 o 
   0   3  -1     4683.12     4646.16     21.78 o 
   1   3  -1     6402.98     6199.64     21.31 o 
   2   3  -1      983.79      994.85      7.71 o 
   3   3  -1     1247.09     1190.72     11.54 o 
   4   3  -1      142.73      140.68      3.00 o 
   5   3  -1      797.72      868.37     17.87 o 
   6   3  -1     1553.68     1630.90     24.13 o 
   7   3  -1      192.48      227.76      9.76 o 
   8   3  -1     1438.56     1403.71     26.04 o 
   9   3  -1      490.01      487.22     16.38 o 
  10   3  -1       90.20       73.82      6.63 o 
  11   3  -1      414.61      387.61      4.30 o 
  12   3  -1      159.95      154.53      2.85 o 
  13   3  -1      284.42      281.28      7.19 o 
  14   3  -1       37.82       40.85      1.57 o 
  15   3  -1       81.67       82.97      2.38 o 
  16   3  -1       20.17       21.56      1.09 o 
  17   3  -1       70.50       79.43      3.13 o 
   1   4  -1     1300.35     1277.72      9.83 o 
   2   4  -1     3087.68     3066.32     16.54 o 
   3   4  -1     1912.26     1997.98     21.53 o 
   4   4  -1      948.63      970.40      8.30 o 
   5   4  -1     1615.81     1735.87     18.23 o 
   6   4  -1       75.28       84.10      3.49 o 
   7   4  -1      923.46      997.41     21.00 o 
   8   4  -1      113.96      128.98      6.30 o 
   9   4  -1      273.90      280.16     10.95 o 
  10   4  -1      726.57      716.56      8.34 o 
  11   4  -1     1101.64      997.61     10.32 o 
  12   4  -1      751.88      715.04      8.82 o 
  13   4  -1       33.99       34.57      1.81 o 
  14   4  -1      166.77      154.45      5.87 o 
  15   4  -1        2.75        3.80      0.49 o 
  16   4  -1        7.79        8.26      0.68 o 
  17   4  -1        4.15        4.55      0.57 o 
   0   5  -1     2203.25     2167.76     18.70 o 
   1   5  -1      802.27      856.10     10.77 o 
   2   5  -1      266.61      277.11      6.24 o 
   3   5  -1     1064.93     1156.33     15.05 o 
   4   5  -1     2063.96     2160.70     26.33 o 
   5   5  -1      424.86      453.39     11.92 o 
   6   5  -1      552.94      637.57     23.12 o 
   7   5  -1     1856.41     1979.71     30.70 o 
   8   5  -1        0.19        2.91      0.86 o 
   9   5  -1      109.38      106.44      7.93 o 
  10   5  -1      165.55      161.65      3.07 o 
  11   5  -1      223.56      210.52      3.80 o 
  12   5  -1      214.62      187.78      3.30 o 
  13   5  -1       19.45       16.67      1.15 o 
  14   5  -1       39.86       37.05      2.36 o 
  15   5  -1       77.36       67.10      3.13 o 
  16   5  -1       42.42       48.40      2.85 o 
  17   5  -1       84.29       83.70      2.56 o 
   1   6  -1      107.74      130.17      4.13 o 
   2   6  -1     1354.32     1397.19     29.38 o 
   3   6  -1       75.92       82.02      3.89 o 
   4   6  -1      267.45      331.55      8.28 o 
   5   6  -1      663.44      620.95     15.96 o 
   6   6  -1      817.85      842.01     19.59 o 
   7   6  -1      334.54      372.33     18.24 o 
   8   6  -1       34.87       44.13      4.98 o 
   9   6  -1      136.37      138.88      3.84 o 
  10   6  -1      134.42      126.07      2.77 o 
  11   6  -1       88.46       82.77      2.47 o 
  12   6  -1      115.26      116.81      2.84 o 
  13   6  -1      112.67      107.21      4.13 o 
  14   6  -1      367.83      344.53     10.39 o 
  15   6  -1        3.93        4.27      0.85 o 
  16   6  -1      176.84      201.27      5.12 o 
   0   7  -1     1209.32     1249.75     29.04 o 
   1   7  -1     1666.29     1651.30     24.37 o 
   2   7  -1      117.59      120.47      4.97 o 
   3   7  -1      442.20      459.73     13.27 o 
   4   7  -1      975.47      985.88     20.37 o 
   5   7  -1      158.95      189.81     11.73 o 
   6   7  -1      395.08      417.77     14.46 o 
   7   7  -1       80.96       80.81      6.72 o 
   8   7  -1       13.12       15.88      3.70 o 
   9   7  -1       11.67       18.01      1.01 o 
  10   7  -1       81.49       87.61      2.41 o 
  11   7  -1      298.08      265.55      5.14 o 
  12   7  -1       96.20       95.16      3.07 o 
  13   7  -1       57.10       48.40      3.42 o 
  14   7  -1       85.19       80.00      3.99 o 
  15   7  -1      206.86      205.54      5.69 o 
  16   7  -1       88.91       98.78      3.13 o 
   1   8  -1      439.58      470.27     17.78 o 
   2   8  -1      403.88      425.07     15.84 o 
   3   8  -1       80.79       89.05      6.36 o 
   4   8  -1      225.88      231.18     10.44 o 
   5   8  -1       90.70       78.27      6.40 o 
   6   8  -1      656.54      643.18     28.33 o 
   7   8  -1      153.62      164.09      9.75 o 
   8   8  -1       99.67      103.84      2.43 o 
   9   8  -1      257.15      255.50      3.95 o 
  10   8  -1      194.77      179.56      4.95 o 
  11   8  -1       31.13       31.47      2.11 o 
  12   8  -1      238.57      226.51      5.63 o 
  13   8  -1      341.81      320.84      8.54 o 
  14   8  -1      260.72      239.42      6.55 o 
  15   8  -1       97.08      101.06      3.70 o 
   0   9  -1      247.03      269.02     15.94 o 
   1   9  -1      435.30      413.11     13.98 o 
   2   9  -1      170.38      177.25      9.26 o 
   3   9  -1       65.98       60.18      5.53 o 
   4   9  -1      105.38      102.61      7.44 o 
   5   9  -1       98.96      103.03      8.40 o 
   6   9  -1       37.62       30.69      4.21 o 
   7   9  -1       79.52       82.12      2.45 o 
   8   9  -1      171.36      172.87      3.69 o 
   9   9  -1       10.93        9.99      0.92 o 
  10   9  -1      236.68      210.74     13.95 o 
  11   9  -1       51.67       43.32      2.39 o 
  12   9  -1       46.86       46.73      2.39 o 
  13   9  -1        8.92        9.96      1.42 o 
  14   9  -1      130.66      128.11      4.27 o 
  15   9  -1       14.00       13.66      1.14 o 
   1  10  -1      656.14      631.23     18.52 o 
   2  10  -1     1080.55     1015.06     23.64 o 
   3  10  -1      464.79      445.47     15.79 o 
   4  10  -1       43.13       49.19      5.39 o 
   5  10  -1        9.97        6.36      1.16 o 
   6  10  -1       20.26       19.06      1.46 o 
   7  10  -1      110.32      114.03      3.06 o 
   8  10  -1      412.27      385.85      9.75 o 
   9  10  -1      132.96      148.19      4.84 o 
  10  10  -1      159.73      138.57      5.69 o 
  11  10  -1        7.40        5.82      0.85 o 
  12  10  -1       51.46       60.95      2.56 o 
  13  10  -1       11.87       11.22      0.89 o 
  14  10  -1      124.64      131.52      4.27 o 
   0  11  -1      132.96      122.13     12.24 o 
   1  11  -1      493.08      489.79     17.51 o 
   2  11  -1      397.63      391.97      8.35 o 
   3  11  -1       44.78       49.63      2.29 o 
   4  11  -1      184.78      183.17      4.96 o 
   5  11  -1        9.90       11.66      0.93 o 
   6  11  -1      234.86      251.24      5.73 o 
   7  11  -1      662.24      633.29      7.66 o 
   8  11  -1      160.99      169.31      5.03 o 
   9  11  -1      475.21      431.01      7.85 o 
  10  11  -1       55.49       51.47      2.08 o 
  11  11  -1        7.12        8.38      0.82 o 
  12  11  -1        6.05        8.87      0.89 o 
  13  11  -1        4.97        4.84      0.85 o 
  14  11  -1       78.16       83.13      2.56 o 
   1  12  -1        2.35        4.69      0.64 o 
   2  12  -1      149.58      156.56      3.53 o 
   3  12  -1      140.53      128.39      3.17 o 
   4  12  -1      447.48      436.67      7.93 o 
   5  12  -1       30.59       33.86      1.75 o 
   6  12  -1       37.65       38.79      2.23 o 
   7  12  -1       69.71       65.12      2.43 o 
   8  12  -1      277.96      285.51      7.86 o 
   9  12  -1      292.96      290.50      4.93 o 
  10  12  -1       16.27       15.25      1.09 o 
  11  12  -1       89.53      100.97      2.52 o 
  12  12  -1       62.23       65.48      3.13 o 
  13  12  -1       13.62       12.99      0.81 o 
   0  13  -1       29.83       27.38      2.01 o 
   1  13  -1       58.40       56.32      2.35 o 
   2  13  -1      104.57       94.87      3.82 o 
   3  13  -1      397.47      389.26     10.09 o 
   4  13  -1     1311.86     1205.41     13.68 o 
   5  13  -1       62.40       53.37      2.24 o 
   6  13  -1       34.63       34.93      1.69 o 
   7  13  -1      218.02      218.85      6.32 o 
   8  13  -1       25.02       23.93      1.31 o 
   9  13  -1      158.91      154.80      3.28 o 
  10  13  -1       24.11       25.94      1.10 o 
  11  13  -1       23.95       19.13      0.93 o 
  12  13  -1        4.98        5.64      0.71 o 
   1  14  -1      117.15      117.57      5.98 o 
   2  14  -1      262.27      249.10      8.83 o 
   3  14  -1      655.26      646.51     14.23 o 
   4  14  -1      562.11      577.83     29.04 o 
   5  14  -1      322.23      328.77     12.81 o 
   6  14  -1      115.54      122.08      5.41 o 
   7  14  -1        1.71        4.86      1.42 o 
   8  14  -1      211.15      211.24      7.40 o 
   9  14  -1      160.63      175.81      3.78 o 
  10  14  -1       39.23       39.57      1.70 o 
  11  14  -1      132.08      137.50      3.70 o 
   0  15  -1       74.30       82.27      4.55 o 
   1  15  -1        7.07        5.69      1.14 o 
   2  15  -1      115.78      110.17      5.69 o 
   3  15  -1      202.33      200.13      7.69 o 
   4  15  -1        7.41        7.97      1.42 o 
   5  15  -1       88.53       94.05      3.20 o 
   6  15  -1       64.33       64.50      2.99 o 
   7  15  -1       62.82       64.03      2.51 o 
   8  15  -1       11.65       11.67      0.89 o 
   9  15  -1        6.56        5.87      0.68 o 
  10  15  -1        1.64        2.56      0.57 o 
   1  16  -1       40.60       45.26      3.13 o 
   2  16  -1       22.33       25.62      2.56 o 
   3  16  -1      357.48      381.47      9.68 o 
   4  16  -1       49.17       50.10      3.42 o 
   5  16  -1       24.44       25.62      2.28 o 
   6  16  -1       82.43       84.55      3.99 o 
   7  16  -1       20.84       23.06      1.99 o 
   8  16  -1       68.18       66.90      3.13 o 
   9  16  -1       70.08       71.17      2.56 o 
   1  17  -1       66.27       74.30      3.42 o 
   2  17  -1       93.39      105.05      4.27 o 
   3  17  -1      220.25      226.61      6.26 o 
   4  17  -1       10.94       11.67      1.42 o 
   5  17  -1       39.56       40.71      2.56 o 
   6  17  -1       16.41       19.07      1.71 o 
   7  17  -1       86.24       91.10      3.13 o 
   2  18  -1       17.74       18.79      1.42 o 
   3  18  -1       17.48       13.95      1.14 o 
   4  18  -1       12.92       13.66      1.14 o 
   2   0   0       18.24       21.92      1.99 o 
   4   0   0       62.96       54.09      4.55 o 
   6   0   0      161.67      187.32     11.10 o 
   8   0   0     1692.53     1770.72     40.71 o 
  10   0   0     1342.45     1218.15     38.43 o 
  12   0   0      613.69      507.30      8.35 o 
  14   0   0      370.23      348.33      6.84 o 
  16   0   0       78.57       86.74      2.82 o 
   1   1   0     7232.49     6460.43     55.94 o 
   2   1   0     6321.71     5756.95     63.91 o 
   3   1   0     2805.94     2854.66     25.76 o 
   4   1   0       54.23       43.57      3.02 o 
   5   1   0     3821.48     3642.91     68.61 o 
   6   1   0      428.06      452.34     12.18 o 
   7   1   0       11.78        5.55      1.57 o 
   8   1   0        0.05        3.18      0.99 o 
   9   1   0      428.06      398.75     11.77 o 
  10   1   0      561.35      582.93     15.11 o 
  11   1   0       79.98       74.07      2.64 o 
  12   1   0        0.00        0.17      0.24 o 
  13   1   0      442.12      426.08      4.93 o 
  14   1   0        2.02        1.42      0.31 o 
  15   1   0       85.46       86.90      2.24 o 
  16   1   0      173.29      185.86      3.21 o 
  17   1   0       12.69       15.09      1.42 o 
   0   2   0     7286.98     6617.22     24.77 o 
   1   2   0      127.40      132.21      3.05 o 
   2   2   0     7560.87     6917.55     28.48 o 
   3   2   0      950.22      928.17     12.26 o 
   4   2   0      155.68      142.30      4.49 o 
   5   2   0      344.44      351.26      7.99 o 
   6   2   0       58.92       81.81      4.22 o 
   7   2   0     1680.10     1676.65     20.85 o 
   8   2   0      265.51      304.65      9.69 o 
   9   2   0       42.04       55.39      4.42 o 
  10   2   0      334.55      325.91     13.85 o 
  11   2   0      501.81      484.09      5.37 o 
  12   2   0     1650.57     1508.24     13.15 o 
  13   2   0        0.76        1.42      0.43 o 
  14   2   0        9.93        9.09      0.71 o 
  15   2   0        8.34       11.00      0.77 o 
  16   2   0        2.95        3.49      0.41 o 
  17   2   0        2.38        1.99      0.57 o 
   1   3   0     1363.90     1355.49     10.35 o 
   2   3   0       99.22      102.58      3.11 o 
   3   3   0      422.94      447.91      7.31 o 
   4   3   0     5214.41     4949.08     33.56 o 
   5   3   0      474.58      488.67     11.71 o 
   6   3   0     1038.65     1187.95     20.14 o 
   7   3   0      550.33      666.52     16.36 o 
   8   3   0     1391.56     1422.49     34.59 o 
   9   3   0      208.81      171.45      9.52 o 
  10   3   0     1190.67     1064.20     24.96 o 
  11   3   0      304.36      262.08      4.50 o 
  12   3   0      460.58      467.13      7.02 o 
  13   3   0     1470.37     1400.34     41.62 o 
  14   3   0        3.97        5.98      0.67 o 
  15   3   0        3.12        3.58      0.49 o 
  16   3   0        2.80        1.71      0.57 o 
  17   3   0        1.96        2.85      0.57 o 
   0   4   0     1892.95     1937.82     17.31 o 
   1   4   0      846.32      882.16     12.94 o 
   2   4   0       19.47       12.86      1.61 o 
   3   4   0      377.49      316.51      6.61 o 
   4   4   0      141.58      185.82      3.84 o 
   5   4   0     1567.40     1601.21     21.84 o 
   6   4   0      242.47      229.22      7.25 o 
   7   4   0       32.58       64.08      4.12 o 
   8   4   0     1354.32     1394.22     20.69 o 
   9   4   0      141.91      148.17      7.16 o 
  10   4   0      587.60      564.80      7.52 o 
  11   4   0       72.72       65.26      2.17 o 
  12   4   0      260.28      243.57      5.76 o 
  13   4   0       43.51       49.22      2.02 o 
  14   4   0        3.12        4.23      0.53 o 
  15   4   0        3.46        6.38      0.89 o 
  16   4   0        9.50        9.96      1.42 o 
  17   4   0       40.84       42.42      1.99 o 
   1   5   0     1888.82     1832.15     15.22 o 
   2   5   0      680.87      678.71     12.27 o 
   3   5   0        2.44        7.39      1.37 o 
   4   5   0     1068.26     1192.97     15.93 o 
   5   5   0       38.38       51.32      3.32 o 
   6   5   0      312.64      253.16      7.95 o 
   7   5   0       25.57       40.98      3.33 o 
   8   5   0       58.27       54.31      4.19 o 
   9   5   0        0.66        1.82      2.12 o 
  10   5   0        1.30        3.39      1.11 o 
  11   5   0       10.73       14.62      1.50 o 
  12   5   0      118.67      119.24      3.44 o 
  13   5   0       47.63       41.89      2.02 o 
  14   5   0        2.33        1.89      0.57 o 
  15   5   0       12.69       14.23      1.71 o 
  16   5   0       15.07       18.22      1.71 o 
  17   5   0       98.09      107.04      3.13 o 
   0   6   0     2487.55     2508.40     25.06 o 
   1   6   0      541.90      584.48      8.73 o 
   2   6   0      423.81      406.63      8.63 o 
   3   6   0      196.62      177.04      8.54 o 
   4   6   0     4697.83     5027.54     39.57 o 
   5   6   0     4018.60     4450.15     71.74 o 
   6   6   0      299.64      327.91      9.48 o 
   7   6   0        0.06        0.99      0.57 o 
   8   6   0      247.00      293.44     10.02 o 
   9   6   0      646.04      610.53      9.38 o 
  10   6   0       65.52       65.55      2.81 o 
  11   6   0      513.29      430.02      8.14 o 
  12   6   0      345.49      277.14      5.30 o 
  13   6   0      209.01      159.80      3.94 o 
  14   6   0        0.01        1.42      0.57 o 
  15   6   0       11.00       10.53      1.42 o 
  16   6   0        0.79        0.28      2.85 o 
   1   7   0      441.49      430.99     11.40 o 
   2   7   0       33.25       40.15      2.95 o 
   3   7   0      524.63      538.89     11.09 o 
   4   7   0      342.38      390.08      9.98 o 
   5   7   0      404.92      394.53     11.01 o 
   6   7   0      102.72      137.87      7.63 o 
   7   7   0        0.01        0.02      0.40 o 
   8   7   0       16.42       15.39      2.96 o 
   9   7   0       73.25       65.89      2.73 o 
  10   7   0       21.53       15.87      1.50 o 
  11   7   0        9.45       13.00      1.15 o 
  12   7   0      461.93      393.25      7.73 o 
  13   7   0      551.48      513.81      6.89 o 
  14   7   0      127.52      115.30      5.12 o 
  15   7   0       67.17       55.51      3.13 o 
  16   7   0       59.44       70.89      2.85 o 
   0   8   0      362.61      339.23     11.07 o 
   1   8   0        1.31        3.18      1.09 o 
   2   8   0      150.51      133.81      5.83 o 
   3   8   0      111.65      123.96      5.73 o 
   4   8   0       82.26      123.93      5.94 o 
   5   8   0        0.02        1.04      0.49 o 
   6   8   0      155.39      157.77      7.13 o 
   7   8   0       77.08       79.36      6.61 o 
   8   8   0       10.06       11.15      1.26 o 
   9   8   0       30.24       37.73      2.20 o 
  10   8   0       91.98       79.40      3.52 o 
  11   8   0        1.37        1.00      0.40 o 
  12   8   0        0.42        0.00      0.85 o 
  13   8   0        0.11        0.28      0.43 o 
  14   8   0      188.76      188.17      5.98 o 
  15   8   0       22.48       25.34      1.99 o 
   1   9   0      439.48      424.77     14.10 o 
   2   9   0      108.78      125.04      6.01 o 
   3   9   0     1483.70     1463.08     47.83 o 
   4   9   0      289.88      282.95     13.52 o 
   5   9   0      115.57      121.47      6.38 o 
   6   9   0        2.21        0.63      0.47 o 
   7   9   0       53.19       57.71      2.46 o 
   8   9   0       20.06       14.24      1.81 o 
   9   9   0       91.07       82.14      3.52 o 
  10   9   0       60.82       60.25      2.52 o 
  11   9   0        0.96        1.71      0.47 o 
  12   9   0        2.09        2.10      0.47 o 
  13   9   0       45.38       43.61      2.19 o 
  14   9   0       40.61       47.54      2.56 o 
  15   9   0      175.45      184.94     11.24 o 
   0  10   0      197.75      190.17     14.52 o 
   1  10   0        0.82        1.04      4.98 o 
   2  10   0      698.83      746.46     19.88 o 
   3  10   0      259.02      288.85     14.27 o 
   4  10   0      156.50      146.72      9.03 o 
   5  10   0       49.38       47.73      2.28 o 
   6  10   0        0.58        0.47      0.49 o 
   7  10   0      221.30      225.66      8.70 o 
   8  10   0      166.21      151.04      3.77 o 
   9  10   0       13.03       14.92      1.15 o 
  10  10   0      133.71      116.70      4.96 o 
  11  10   0       73.59       74.75      3.00 o 
  12  10   0       45.77       53.39      2.39 o 
  13  10   0       45.92       47.60      1.98 o 
  14  10   0       13.52       12.23      1.28 o 
   1  11   0      396.65      357.41     15.00 o 
   2  11   0       13.59        9.80      2.32 o 
   3  11   0      169.82      187.82      4.31 o 
   4  11   0      199.56      201.92      4.81 o 
   5  11   0       22.12       22.30      1.73 o 
   6  11   0       17.15       12.24      1.99 o 
   7  11   0        1.76        1.28      0.40 o 
   8  11   0      753.53      705.71     10.46 o 
   9  11   0        8.68       14.29      1.41 o 
  10  11   0      208.78      207.60      6.97 o 
  11  11   0        4.03        3.04      1.14 o 
  12  11   0       29.74       35.33      1.90 o 
  13  11   0       35.92       36.44      2.28 o 
   0  12   0       98.97      113.60      3.54 o 
   1  12   0       23.45       22.53      1.23 o 
   2  12   0      112.41      103.40      3.37 o 
   3  12   0       42.73       36.87      1.84 o 
   4  12   0        1.79        1.38      0.55 o 
   5  12   0       14.06       20.78      2.56 o 
   6  12   0        1.60        0.85      0.85 o 
   7  12   0     1300.20     1215.02     19.36 o 
   8  12   0     1211.42     1166.27     13.28 o 
   9  12   0      676.44      613.23      9.25 o 
  10  12   0        0.24        3.53      0.49 o 
  11  12   0      118.78      119.06      2.90 o 
  12  12   0       48.43       51.24      1.98 o 
  13  12   0        0.05        0.28      0.28 o 
   1  13   0        4.26        4.00      0.48 o 
   2  13   0       20.77       22.90      1.81 o 
   3  13   0       11.86       11.22      1.30 o 
   4  13   0        0.11       -0.09      0.25 o 
   5  13   0      181.27      159.71      4.82 o 
   6  13   0        1.52        0.91      1.14 o 
   7  13   0       13.20       14.08      1.09 o 
   8  13   0       99.57      100.84      3.00 o 
   9  13   0       48.54       47.64      1.97 o 
  10  13   0      251.39      255.58      4.16 o 
  11  13   0      101.97      109.02      2.34 o 
  12  13   0       38.46       39.57      2.28 o 
   0  14   0       97.17      101.47      3.61 o 
   1  14   0       46.06       39.63      1.59 o 
   2  14   0      301.26      312.87      6.61 o 
   3  14   0       28.03       27.92      2.01 o 
   4  14   0       81.78       79.72      3.32 o 
   5  14   0      400.00      381.58      7.21 o 
   6  14   0       20.59       20.46      1.36 o 
   7  14   0       19.69       16.06      1.15 o 
   8  14   0       27.45       26.72      1.42 o 
   9  14   0        4.46        3.46      0.49 o 
  10  14   0      311.22      311.37      3.94 o 
  11  14   0        8.03        7.69      0.85 o 
   1  15   0      232.88      244.39      5.51 o 
   2  15   0      430.93      434.16      7.54 o 
   3  15   0      674.80      638.73     11.53 o 
   4  15   0      217.79      249.15      7.54 o 
   5  15   0      570.73      562.18      8.97 o 
   6  15   0       12.39       13.89      1.30 o 
   7  15   0        6.91        6.57      0.66 o 
   8  15   0       42.09       45.45      1.58 o 
   9  15   0       88.47       85.39      1.96 o 
  10  15   0       29.85       33.74      1.21 o 
   0  16   0      704.43      794.26     13.66 o 
   1  16   0       37.59       37.58      3.13 o 
   2  16   0      313.53      335.45      8.68 o 
   3  16   0      484.47      502.23      8.68 o 
   4  16   0      122.27      125.60      3.61 o 
   5  16   0       37.59       30.02      1.70 o 
   6  16   0        4.13        3.33      0.60 o 
   7  16   0        0.07        0.28      0.57 o 
   8  16   0        3.55        5.75      0.60 o 
   9  16   0       57.42       56.65      2.28 o 
   1  17   0      127.21      127.25      4.84 o 
   2  17   0        4.15        4.84      1.14 o 
   3  17   0       23.40       20.50      1.99 o 
   4  17   0       42.43       47.26      2.85 o 
   5  17   0       72.93       80.00      3.70 o 
   6  17   0      166.50      183.33      5.12 o 
   7  17   0       45.45       46.12      2.28 o 
   1  18   0      118.75      117.00      3.42 o 
   2  18   0        4.76        4.55      0.85 o 
   3  18   0      867.58      922.94     10.25 o 
   4  18   0        0.47        0.57      0.28 o 
   5  18   0       32.08       34.45      1.71 o 
   2   0   1      724.30      649.07     11.10 o 
   4   0   1     1036.75      944.86     19.64 o 
   6   0   1      700.23      691.21     21.35 o 
   8   0   1      232.84      222.34     14.52 o 
  10   0   1      554.65      507.30     24.77 o 
  12   0   1     1576.46     1599.91     20.21 o 
  14   0   1      236.61      240.34     10.25 o 
  16   0   1      298.15      301.76      7.12 o 
   0   1   1    10898.53     9346.36     36.15 o 
   1   1   1       18.24       25.10      1.85 o 
   2   1   1    14513.76    12816.72    246.96 o 
   3   1   1     3092.29     2988.80     21.64 o 
   4   1   1      953.55      990.12     14.49 o 
   5   1   1       60.61       60.24      4.03 o 
   6   1   1     1193.10     1275.52     20.63 o 
   7   1   1       10.01       10.28      2.01 o 
   8   1   1       13.26       22.90      3.32 o 
   9   1   1      237.58      216.51     10.97 o 
  10   1   1       51.91       43.27      4.09 o 
  11   1   1     1133.43     1142.83      9.34 o 
  12   1   1      354.70      332.73      8.83 o 
  13   1   1      392.75      386.22      4.97 o 
  14   1   1      123.50      124.74      2.62 o 
  15   1   1        3.78        4.12      0.45 o 
  16   1   1       47.39       51.27      2.01 o 
  17   1   1       14.86       16.23      1.42 o 
   1   2   1     5543.01     5355.54     19.49 o 
   2   2   1     5146.21     5067.38     34.45 o 
   3   2   1     2612.69     2688.18     57.51 o 
   4   2   1     3105.87     3001.00     20.08 o 
   5   2   1       79.97       80.71      3.76 o 
   6   2   1     1703.08     1714.92     19.07 o 
   7   2   1      920.68      956.57     23.70 o 
   8   2   1       51.30       57.08      4.09 o 
   9   2   1       33.44       30.79      3.81 o 
  10   2   1       14.68       14.09      2.82 o 
  11   2   1     1001.78      996.58      8.79 o 
  12   2   1      717.37      720.04     14.71 o 
  13   2   1      214.80      207.44      4.16 o 
  14   2   1      135.31      141.60      3.00 o 
  15   2   1       75.57       72.56      2.91 o 
  16   2   1       29.51       25.34      2.28 o 
  17   2   1       48.70       61.49      2.56 o 
   0   3   1     4703.83     4601.63     23.05 o 
   1   3   1     6409.67     6082.21     28.60 o 
   2   3   1      987.17     1029.15     10.74 o 
   3   3   1     1245.64     1193.76     16.93 o 
   4   3   1      146.01      138.54      4.43 o 
   5   3   1      803.05      855.61     14.90 o 
   6   3   1     1562.61     1710.02     35.59 o 
   7   3   1      190.51      225.51      9.28 o 
   8   3   1     1442.64     1476.61     57.51 o 
   9   3   1      492.51      530.82     26.19 o 
  10   3   1       90.99       88.37      6.97 o 
  11   3   1      414.41      395.46      6.74 o 
  12   3   1      160.05      160.65      4.93 o 
  13   3   1      285.06      281.55      9.11 o 
  14   3   1       38.50       39.55      1.91 o 
  15   3   1       81.73       74.59      4.27 o 
  16   3   1       20.50       21.64      1.99 o 
  17   3   1       71.06       83.98      3.13 o 
   1   4   1     1297.86     1294.21     10.62 o 
   2   4   1     3079.04     3113.64     19.27 o 
   3   4   1     1914.05     1975.53     16.58 o 
   4   4   1      950.95      975.02     12.55 o 
   5   4   1     1617.75     1733.95     21.53 o 
   6   4   1       76.31       88.58      4.51 o 
   7   4   1      922.59     1029.55     20.83 o 
   8   4   1      112.54      117.80      6.01 o 
   9   4   1      273.32      259.54     12.17 o 
  10   4   1      729.63      743.40     10.35 o 
  11   4   1     1099.52     1007.98     11.05 o 
  12   4   1      751.40      724.95     10.56 o 
  13   4   1       34.50       34.76      2.31 o 
  14   4   1      165.66      155.36      4.41 o 
  15   4   1        2.83        4.55      1.14 o 
  16   4   1        7.64        6.83      1.14 o 
  17   4   1        4.14        5.98      0.85 o 
   0   5   1     2200.00     2128.80     22.92 o 
   1   5   1      800.04      833.95      9.60 o 
   2   5   1      268.40      290.19      6.59 o 
   3   5   1     1061.00     1130.38     18.07 o 
   4   5   1     2060.82     2145.01     26.42 o 
   5   5   1      425.77      440.49      9.77 o 
   6   5   1      548.26      631.92     12.60 o 
   7   5   1     1861.09     2003.05     31.11 o 
   8   5   1        0.17        1.08      0.59 o 
   9   5   1      111.15      105.32      6.16 o 
  10   5   1      166.47      157.06      4.27 o 
  11   5   1      224.51      208.58      5.63 o 
  12   5   1      215.06      188.27      5.42 o 
  13   5   1       19.81       16.33      1.25 o 
  14   5   1       40.84       35.87      2.85 o 
  15   5   1       75.79       64.62      3.70 o 
  16   5   1       41.56       47.54      2.85 o 
  17   5   1       83.65       84.55      2.85 o 
   1   6   1      107.35      129.57      4.21 o 
   2   6   1     1349.10     1403.42     15.92 o 
   3   6   1       75.49       83.40      4.02 o 
   4   6   1      267.36      327.16      8.87 o 
   5   6   1      662.81      654.91     17.75 o 
   6   6   1      813.49      843.22     19.68 o 
   7   6   1      333.72      364.15     10.55 o 
   8   6   1       33.69       42.06      3.71 o 
   9   6   1      136.41      137.96      3.95 o 
  10   6   1      133.02      123.71      3.87 o 
  11   6   1       88.60       80.67      3.52 o 
  12   6   1      114.80      115.74      4.32 o 
  13   6   1      112.31      106.22      4.01 o 
  14   6   1      365.40      347.47      6.54 o 
  15   6   1        3.97        4.84      0.85 o 
  16   6   1      175.96      205.26      5.41 o 
   0   7   1     1214.92     1304.69     30.18 o 
   1   7   1     1659.76     1658.61     17.55 o 
   2   7   1      114.92      122.99      6.24 o 
   3   7   1      443.38      487.93     10.56 o 
   4   7   1      971.78     1059.35     21.49 o 
   5   7   1      157.85      192.09      7.19 o 
   6   7   1      393.19      439.57     11.42 o 
   7   7   1       80.67       86.11      5.29 o 
   8   7   1       12.34       12.24      2.73 o 
   9   7   1       11.94       15.96      1.86 o 
  10   7   1       81.44       85.12      5.41 o 
  11   7   1      297.67      264.75      9.39 o 
  12   7   1       96.19       93.66      5.69 o 
  13   7   1       56.60       51.05      2.71 o 
  14   7   1       83.92       85.69      4.55 o 
  15   7   1      205.56      208.67      5.98 o 
  16   7   1       90.35       98.50      3.42 o 
   1   8   1      437.28      468.00      9.48 o 
   2   8   1      399.00      434.82     10.53 o 
   3   8   1       80.85       90.32      4.91 o 
   4   8   1      226.67      246.62      9.75 o 
   5   8   1       91.90       96.73      7.23 o 
   6   8   1      655.01      669.28     25.62 o 
   7   8   1      153.15      163.50      9.84 o 
   8   8   1      100.78      110.68      4.33 o 
   9   8   1      257.12      244.22      8.26 o 
  10   8   1      195.25      174.51      7.69 o 
  11   8   1       31.13       31.03      3.13 o 
  12   8   1      238.24      219.12      5.71 o 
  13   8   1      343.29      310.72      6.52 o 
  14   8   1      263.05      246.82      7.12 o 
  15   8   1       97.00       97.93      3.70 o 
   0   9   1      245.28      271.12     11.37 o 
   1   9   1      435.26      416.30     13.99 o 
   2   9   1      168.85      186.70      7.38 o 
   3   9   1       67.62       75.13      4.77 o 
   4   9   1      107.39      115.80      6.06 o 
   5   9   1       99.56      107.12      5.95 o 
   6   9   1       38.60       32.99      4.43 o 
   7   9   1       78.28       85.81      4.05 o 
   8   9   1      173.91      184.57      6.54 o 
   9   9   1       11.14       10.20      1.21 o 
  10   9   1      233.79      194.44      8.26 o 
  11   9   1       51.99       43.65      2.51 o 
  12   9   1       46.42       44.13      2.51 o 
  13   9   1        9.07        9.19      1.09 o 
  14   9   1      132.68      127.82      4.55 o 
  15   9   1       13.87       11.67      1.14 o 
   1  10   1      658.92      641.18     27.90 o 
   2  10   1     1083.64     1074.35     61.21 o 
   3  10   1      464.42      475.29     18.21 o 
   4  10   1       43.37       46.18      5.19 o 
   5  10   1       10.30        8.59      1.78 o 
   6  10   1       19.81       17.87      1.66 o 
   7  10   1      110.39      114.15      5.22 o 
   8  10   1      415.62      387.45     10.53 o 
   9  10   1      132.97      153.48      9.82 o 
  10  10   1      158.92      140.51      5.27 o 
  11  10   1        7.40        5.75      0.81 o 
  12  10   1       50.64       54.94      3.99 o 
  13  10   1       11.85       11.79      1.09 o 
  14  10   1      122.94      126.70      2.62 o 
   0  11   1      130.75      117.29     11.96 o 
   1  11   1      493.02      500.85     18.54 o 
   2  11   1      398.10      393.18     25.48 o 
   3  11   1       44.95       48.49      2.67 o 
   4  11   1      183.29      185.42      8.48 o 
   5  11   1       10.20       14.13      1.84 o 
   6  11   1      236.48      248.82      8.54 o 
   7  11   1      665.56      598.11     13.38 o 
   8  11   1      161.35      187.26      5.84 o 
   9  11   1      473.88      457.67      7.73 o 
  10  11   1       56.91       53.31      2.12 o 
  11  11   1        7.24        9.68      1.71 o 
  12  11   1        5.85        9.20      0.70 o 
  13  11   1        5.11        4.95      0.68 o 
  14  11   1       78.65       95.08      3.13 o 
   1  12   1        2.49        5.94      1.03 o 
   2  12   1      147.86      151.58      4.62 o 
   3  12   1      140.53      127.45      3.85 o 
   4  12   1      448.08      438.92     21.92 o 
   5  12   1       30.32       33.48      1.79 o 
   6  12   1       38.43       38.15      3.42 o 
   7  12   1       69.53       59.50      4.27 o 
   8  12   1      279.63      279.56      9.11 o 
   9  12   1      292.15      293.63      8.97 o 
  10  12   1       16.63       15.80      1.41 o 
  11  12   1       88.40       97.08      4.84 o 
  12  12   1       61.98       67.01      2.51 o 
  13  12   1       13.58       12.81      1.14 o 
   0  13   1       29.57       25.05      2.56 o 
   1  13   1       57.72       50.67      2.62 o 
   2  13   1      103.59       94.01      3.52 o 
   3  13   1      394.47      372.79     10.39 o 
   4  13   1     1314.79     1206.04     13.45 o 
   5  13   1       63.79       53.49      2.27 o 
   6  13   1       35.14       32.53      2.11 o 
   7  13   1      216.64      196.14      6.55 o 
   8  13   1       25.58       23.71      1.42 o 
   9  13   1      158.07      151.42      3.50 o 
  10  13   1       24.55       25.82      1.31 o 
  11  13   1       24.19       20.97      1.30 o 
  12  13   1        4.81        6.15      0.60 o 
   1  14   1      117.63      113.64      3.63 o 
   2  14   1      262.68      245.38      4.81 o 
   3  14   1      654.05      627.98      9.52 o 
   4  14   1      560.70      530.68      8.71 o 
   5  14   1      322.15      307.87      6.63 o 
   6  14   1      116.25      117.22      3.92 o 
   7  14   1        1.73        3.46      0.59 o 
   8  14   1      210.23      205.46      3.99 o 
   9  14   1      161.82      172.28      3.34 o 
  10  14   1       39.84       40.65      1.42 o 
  11  14   1      131.30      138.94      2.91 o 
   0  15   1       75.34       76.95      3.20 o 
   1  15   1        6.84        5.89      0.60 o 
   2  15   1      116.60      112.98      3.17 o 
   3  15   1      203.45      207.78      4.21 o 
   4  15   1        7.34        8.46      0.82 o 
   5  15   1       88.62       88.34      3.32 o 
   6  15   1       65.41       64.47      2.19 o 
   7  15   1       62.10       65.28      2.12 o 
   8  15   1       11.77       11.62      0.82 o 
   9  15   1        6.61        6.36      0.49 o 
  10  15   1        1.72        1.52      0.57 o 
   1  16   1       40.46       45.23      1.56 o 
   2  16   1       22.93       26.05      1.36 o 
   3  16   1      358.45      397.59      8.83 o 
   4  16   1       49.42       51.32      2.39 o 
   5  16   1       24.46       28.19      1.36 o 
   6  16   1       81.99       89.74      2.97 o 
   7  16   1       20.92       25.23      1.13 o 
   8  16   1       68.62       69.46      2.11 o 
   0  17   1        5.29        6.44      0.68 o 
   1  17   1       67.10       73.84      2.51 o 
   2  17   1       94.06      106.33      3.00 o 
   3  17   1      221.50      224.39      4.30 o 
   4  17   1       10.68       11.29      0.89 o 
   5  17   1       39.50       39.40      1.70 o 
   6  17   1       16.20       19.19      1.09 o 
   7  17   1       85.10       88.82      3.13 o 
   1  18   1       15.71       15.09      1.14 o 
   2  18   1       17.35       19.64      1.42 o 
   3  18   1       17.35       15.09      1.42 o 
   4  18   1       13.06       13.95      1.14 o 
   5  18   1       19.16       21.07      1.42 o 
   0   0   2      996.53     1143.28     12.81 o 
   2   0   2      514.12      562.81     10.82 o 
   4   0   2     1786.70     1773.56     27.61 o 
   6   0   2       84.24      119.57      8.83 o 
   8   0   2      682.81      751.56     26.76 o 
  10   0   2      668.61      600.96     27.04 o 
  12   0   2     1581.48     1658.55     20.21 o 
  14   0   2      344.96      375.43     17.65 o 
  16   0   2       14.66       19.64      1.71 o 
   1   1   2    10146.81     9460.25    213.51 o 
   2   1   2     2736.74     2749.73     24.77 o 
   3   1   2      921.65      894.06     16.08 o 
   4   1   2     1325.87     1268.21     16.50 o 
   5   1   2       38.26       34.73      3.02 o 
   6   1   2      337.92      336.26     10.66 o 
   7   1   2      350.14      406.72     12.88 o 
   8   1   2      141.05      152.57      8.55 o 
   9   1   2       50.31       43.92      3.72 o 
  10   1   2      644.40      569.77     18.82 o 
  11   1   2      455.59      443.22      7.55 o 
  12   1   2      163.69      179.92      6.83 o 
  13   1   2       36.32       41.56      3.13 o 
  14   1   2      176.02      178.22      4.03 o 
  15   1   2      123.68      130.84      3.61 o 
  16   1   2       30.34       36.72      2.28 o 
   0   2   2    37615.48    28468.10     91.95 o 
   1   2   2    10082.01     9237.39     38.04 o 
   2   2   2     1819.83     1908.90     19.08 o 
   3   2   2     2482.91     2598.71     36.87 o 
   4   2   2      227.72      253.65      6.48 o 
   5   2   2     1718.54     1767.11     28.27 o 
   6   2   2      752.16      806.75     14.35 o 
   7   2   2      235.07      232.75      7.96 o 
   8   2   2      459.20      547.27     28.47 o 
   9   2   2       78.89       94.34      6.72 o 
  10   2   2      466.37      431.29     23.63 o 
  11   2   2      893.91      903.46     10.97 o 
  12   2   2      514.84      516.52      8.54 o 
  13   2   2       29.59       29.04      2.85 o 
  14   2   2       76.63       76.73      3.02 o 
  15   2   2       45.31       49.94      2.85 o 
  16   2   2       19.85       22.49      1.99 o 
  17   2   2        7.84        9.39      0.85 o 
   1   3   2    17831.53    15807.13    298.35 o 
   2   3   2     2237.05     2166.88     18.49 o 
   3   3   2      252.52      252.49      6.44 o 
   4   3   2      238.10      277.97      8.95 o 
   5   3   2     2072.12     2134.50     57.79 o 
   6   3   2     2079.21     2342.32     74.02 o 
   7   3   2      118.35      148.74      8.97 o 
   8   3   2      184.76      199.03     10.25 o 
   9   3   2       55.84       50.25      5.31 o 
  10   3   2      173.21      162.17      4.11 o 
  11   3   2        7.17        8.71      0.95 o 
  12   3   2      538.96      505.75     11.81 o 
  13   3   2       87.48       80.56      4.84 o 
  14   3   2      159.26      174.22      6.55 o 
  15   3   2       48.83       43.21      2.42 o 
  16   3   2        1.99        1.42      0.57 o 
  17   3   2       23.74       25.62      1.42 o 
   0   4   2    12008.61    11523.60     73.45 o 
   1   4   2      482.82      517.73     11.70 o 
   2   4   2      785.09      815.86      8.58 o 
   3   4   2       30.18       34.68      2.04 o 
   4   4   2     2237.58     2402.52     27.26 o 
   5   4   2     2607.94     2801.20     41.14 o 
   6   4   2      893.52      944.97     27.47 o 
   7   4   2       38.65       40.44      3.18 o 
   8   4   2      167.57      174.21      9.56 o 
   9   4   2       72.88       61.10      5.94 o 
  10   4   2       24.60       21.13      1.52 o 
  11   4   2      240.06      262.59      6.23 o 
  12   4   2      739.85      684.89     10.96 o 
  13   4   2      216.87      191.87      7.69 o 
  14   4   2      187.47      171.66      6.55 o 
  15   4   2      103.62       98.45      3.20 o 
  16   4   2        7.95        9.11      1.14 o 
   1   5   2       75.16       76.99      4.73 o 
   2   5   2      113.00      127.00      3.77 o 
   3   5   2      798.64      907.55     20.35 o 
   4   5   2       13.92       20.59      2.28 o 
   5   5   2       50.47       61.16      5.96 o 
   6   5   2      160.58      194.33      8.36 o 
   7   5   2      218.03      237.16     11.07 o 
   8   5   2      213.56      228.65     11.36 o 
   9   5   2      170.48      159.44      9.95 o 
  10   5   2       68.57       66.42      2.81 o 
  11   5   2      246.31      229.53      5.92 o 
  12   5   2      361.27      359.84     10.82 o 
  13   5   2      148.68      141.20      6.55 o 
  14   5   2       59.89       53.80      3.70 o 
  15   5   2        1.02        1.06      0.25 o 
  16   5   2      101.91      111.59      4.27 o 
   0   6   2     3547.16     3657.87     49.25 o 
   1   6   2        5.99       10.14      1.36 o 
   2   6   2      385.36      417.10      9.09 o 
   3   6   2      199.83      220.45      9.22 o 
   4   6   2        0.91        1.90      0.63 o 
   5   6   2      495.57      542.76     15.40 o 
   6   6   2      203.50      190.29      9.75 o 
   7   6   2      182.88      197.92     10.44 o 
   8   6   2      558.95      533.66     17.79 o 
   9   6   2      679.36      662.02     20.61 o 
  10   6   2      616.29      594.99     11.50 o 
  11   6   2      242.27      219.49      8.54 o 
  12   6   2       85.84       83.70      5.12 o 
  13   6   2       94.50       95.94      5.41 o 
  14   6   2       72.06       71.74      3.99 o 
  15   6   2       69.17       70.89      3.70 o 
  16   6   2       29.92       37.01      2.28 o 
   1   7   2     1902.46     2001.23     22.48 o 
   2   7   2     2189.14     2326.49     24.84 o 
   3   7   2      310.58      361.75     15.28 o 
   4   7   2      418.98      490.04     17.27 o 
   5   7   2      428.59      401.26     13.98 o 
   6   7   2       90.14      107.55     18.08 o 
   7   7   2       48.18       64.08      6.12 o 
   8   7   2       12.44       18.79      3.70 o 
   9   7   2      353.95      336.36     14.79 o 
  10   7   2        4.22        2.56      1.14 o 
  11   7   2      382.37      351.58     11.10 o 
  12   7   2      331.80      327.38     10.53 o 
  13   7   2       26.55       24.98      1.90 o 
  14   7   2       73.78       66.90      3.70 o 
  15   7   2       28.48       32.45      2.28 o 
  16   7   2        5.01        5.98      0.85 o 
   0   8   2      669.23      694.42     17.08 o 
   1   8   2      179.71      209.65      7.83 o 
   2   8   2     2647.78     2767.13     48.11 o 
   3   8   2      288.66      318.67     12.18 o 
   4   8   2     1650.28     1664.71     28.67 o 
   5   8   2      128.41      132.09      8.45 o 
   6   8   2      146.84      140.15      8.96 o 
   7   8   2      158.62      165.16     10.06 o 
   8   8   2      698.97      680.42     21.06 o 
  10   8   2      627.25      556.84     13.95 o 
  11   8   2       24.09       19.07      2.56 o 
  12   8   2      520.47      499.33     12.53 o 
  13   8   2       54.95       43.51      2.31 o 
  14   8   2       52.89       52.84      2.21 o 
  15   8   2       27.32       30.46      1.99 o 
   1   9   2       21.89       30.03      3.25 o 
   2   9   2       85.79       89.30      6.64 o 
   3   9   2      314.50      309.17     12.68 o 
   4   9   2      835.10      863.91     21.92 o 
   5   9   2      167.36      180.77     10.24 o 
   6   9   2      318.01      295.92      7.38 o 
   7   9   2      558.24      547.87     18.80 o 
   8   9   2      152.79      152.81      6.26 o 
  10   9   2       66.23       44.41      3.99 o 
  11   9   2       23.67       26.76      2.85 o 
  12   9   2       45.80       48.89      2.59 o 
  13   9   2       23.17       22.78      1.61 o 
  14   9   2      189.14      181.91      5.41 o 
  15   9   2        8.03       12.84      0.81 o 
   0  10   2      999.24      964.76     23.13 o 
   1  10   2       87.71       80.19      5.31 o 
   2  10   2      129.66      128.60      8.45 o 
   3  10   2       14.16       10.82      2.62 o 
   4  10   2      194.55      211.89     11.25 o 
   5  10   2      419.95      418.71      8.83 o 
   6  10   2      317.47      333.51      8.11 o 
   8  10   2      170.71      171.38      7.12 o 
   9  10   2       63.38       65.19      4.27 o 
  10  10   2      126.05       98.50      5.69 o 
  11  10   2       67.83       61.37      2.91 o 
  12  10   2       88.27       87.84      3.20 o 
  13  10   2       81.46       72.94      2.59 o 
  14  10   2      101.49      102.42      5.69 o 
   1  11   2      103.18      114.06      3.32 o 
   2  11   2       44.15       47.03      2.16 o 
   3  11   2      105.69      102.46      3.36 o 
   4  11   2      165.26      164.56      4.89 o 
   5  11   2       52.97       48.32      3.94 o 
   6  11   2       76.23       69.75      4.55 o 
   7  11   2       83.38       85.69      5.12 o 
   8  11   2      490.61      475.70     11.96 o 
   9  11   2      313.40      299.31     19.36 o 
  10  11   2      136.73      131.64      5.12 o 
  11  11   2       14.27       15.14      1.30 o 
  12  11   2      243.46      244.83      7.69 o 
  13  11   2        6.85        6.09      0.53 o 
  14  11   2       11.30       11.10      0.85 o 
   0  12   2       34.68       33.10      2.83 o 
   1  12   2      316.73      303.89      5.62 o 
   2  12   2      309.95      285.25      7.37 o 
   3  12   2      257.46      248.42      5.63 o 
   4  12   2       45.21       37.52      2.31 o 
   5  12   2      256.22      252.94      8.11 o 
   6  12   2      280.94      250.11      6.23 o 
   7  12   2      107.81       98.21      5.41 o 
   8  12   2       83.01       80.56      4.84 o 
   9  12   2       73.84       83.38      2.59 o 
  10  12   2      236.76      255.99      6.69 o 
  11  12   2       34.14       34.44      1.90 o 
  12  12   2       65.46       73.49      2.51 o 
  13  12   2        5.66        7.12      0.85 o 
   1  13   2       90.75       90.10      3.62 o 
   2  13   2      188.02      175.96      5.03 o 
   3  13   2      103.74       91.18      3.84 o 
   4  13   2       99.74       86.33      3.52 o 
   5  13   2       58.63       56.90      2.41 o 
   6  13   2      143.37      128.99      4.84 o 
   7  13   2      174.39      160.78      4.73 o 
   8  13   2      154.74      152.05      4.41 o 
   9  13   2      126.68      138.63      4.23 o 
  10  13   2       55.63       62.05      2.02 o 
  11  13   2        3.24        4.74      0.60 o 
  12  13   2       25.63       27.33      1.30 o 
   0  14   2       62.14       59.50      3.99 o 
   1  14   2      363.46      344.33      7.05 o 
   2  14   2      174.34      174.58      4.93 o 
   3  14   2      236.69      224.06      8.54 o 
   4  14   2       17.80       15.92      1.20 o 
   5  14   2        3.71        2.62      0.60 o 
   6  14   2       15.88       13.60      1.41 o 
   7  14   2      425.35      416.76     14.52 o 
   8  14   2      178.02      173.39      3.61 o 
   9  14   2       69.73       67.81      2.08 o 
  10  14   2       26.62       28.35      1.13 o 
  11  14   2       25.38       28.87      1.30 o 
   1  15   2       66.06       68.99      2.17 o 
   2  15   2      331.07      316.08      5.36 o 
   3  15   2      108.79      105.55      3.06 o 
   4  15   2       99.37       96.30      2.85 o 
   5  15   2       69.77       68.74      2.91 o 
   6  15   2       97.22       93.16      3.32 o 
   7  15   2       45.15       45.89      1.75 o 
   8  15   2      149.89      150.70      2.96 o 
   9  15   2      171.39      194.02      3.01 o 
  10  15   2       34.13       35.45      1.30 o 
   0  16   2      266.71      278.49     10.39 o 
   1  16   2       29.71       34.74      1.42 o 
   2  16   2       21.72       19.24      1.15 o 
   3  16   2        4.60        6.03      0.70 o 
   4  16   2       18.45       18.88      1.50 o 
   5  16   2       24.50       23.67      1.50 o 
   6  16   2       13.22       13.33      0.87 o 
   7  16   2       46.87       49.38      1.58 o 
   8  16   2      113.77      110.68      3.03 o 
   1  17   2       78.76       81.35      1.85 o 
   2  17   2       15.43       17.16      0.96 o 
   3  17   2        0.66        0.52      0.28 o 
   4  17   2       23.04       26.22      1.57 o 
   5  17   2       48.07       47.49      1.90 o 
   6  17   2       44.21       44.92      1.70 o 
   7  17   2       44.84       45.83      1.99 o 
   0  18   2       11.05       12.24      1.14 o 
   1  18   2       99.05       98.47      2.42 o 
   2  18   2       64.05       57.17      2.99 o 
   3  18   2        2.95        2.56      0.57 o 
   4  18   2      112.78      115.58      3.42 o 
   2   0   3     3604.98     3758.36     27.04 o 
   4   0   3     1961.87     2022.09     29.89 o 
   6   0   3     1738.93     1900.25     36.15 o 
   8   0   3        1.52        0.57      0.28 o 
  10   0   3      137.73      124.12     12.53 o 
   0   1   3     1201.42     1309.30     29.04 o 
   1   1   3     1597.03     1657.17     12.00 o 
   2   1   3      427.06      450.02     15.09 o 
   3   1   3     1797.16     1740.91     18.39 o 
   4   1   3     1399.85     1509.10     18.42 o 
   5   1   3     1949.40     2011.83     23.85 o 
   6   1   3     2816.50     2999.58     32.21 o 
   7   1   3      186.66      193.20      8.96 o 
   8   1   3      940.51     1009.78     22.34 o 
   9   1   3       96.34       85.12      9.68 o 
  10   1   3      309.72      292.65     19.07 o 
  11   1   3      401.68      422.94     24.34 o 
  12   1   3      747.41      877.10     14.52 o 
  14   1   3       23.75       25.91      2.28 o 
  15   1   3        0.33        0.57      0.28 o 
  16   1   3       61.23       68.32      2.85 o 
   1   2   3      698.90      741.08      8.74 o 
   2   2   3      142.32      161.37      4.40 o 
   3   2   3      230.17      263.37      8.83 o 
   4   2   3      900.07      882.05     16.51 o 
   5   2   3      316.29      358.91     10.85 o 
   6   2   3      675.37      725.94     23.06 o 
   7   2   3      768.31      782.59     25.91 o 
   8   2   3       16.53       17.93      3.99 o 
   9   2   3       35.28       40.42      6.83 o 
  10   2   3       46.87       46.83      3.72 o 
  11   2   3        4.78        3.90      0.68 o 
  12   2   3      939.76     1014.39     11.57 o 
  15   2   3       57.32       61.02      2.39 o 
  16   2   3      143.12      147.75      4.55 o 
   0   3   3    16604.87    16163.10    653.06 o 
   1   3   3      583.79      635.04      8.92 o 
   2   3   3      923.59      876.82     11.23 o 
   3   3   3     1045.65     1122.64     19.50 o 
   4   3   3      737.43      851.38     15.96 o 
   5   3   3      693.22      833.80     26.90 o 
   6   3   3      391.31      430.59     13.17 o 
   7   3   3      240.49      271.28     11.27 o 
   8   3   3      318.01      358.85     13.79 o 
   9   3   3       95.23       95.94      7.45 o 
  10   3   3       67.99       71.64      2.75 o 
  11   3   3      780.25      780.71     10.35 o 
  12   3   3      724.27      717.68     14.23 o 
  15   3   3       25.51       24.16      1.85 o 
  16   3   3       25.61       24.48      1.99 o 
   1   4   3     4537.59     4839.32     32.70 o 
   2   4   3     5608.06     5888.81     38.32 o 
   3   4   3     3347.46     3444.83     38.15 o 
   4   4   3     1216.54     1279.06     25.91 o 
   5   4   3      651.03      706.02     16.49 o 
   6   4   3      408.55      418.67     13.59 o 
   7   4   3      245.54      253.03     11.27 o 
   8   4   3       36.71       37.57      4.53 o 
   9   4   3       80.50       79.98      6.94 o 
  10   4   3      220.60      225.18      6.78 o 
  11   4   3      170.93      170.24      7.12 o 
  12   4   3      178.08      167.68      7.12 o 
  13   4   3      282.79      275.29      8.83 o 
  15   4   3        3.83        5.12      0.85 o 
  16   4   3      129.69      144.90      4.55 o 
   0   5   3     8117.98     8543.46     47.12 o 
   1   5   3      730.72      732.46     11.85 o 
   2   5   3      663.24      666.76     11.83 o 
   3   5   3      325.62      322.06     10.33 o 
   4   5   3      521.22      550.37     39.14 o 
   5   5   3      384.29      379.55     12.68 o 
   6   5   3       46.02       45.00      5.27 o 
   7   5   3      295.81      301.45     12.57 o 
   8   5   3      409.64      399.88     15.28 o 
   9   5   3      529.13      517.43     18.12 o 
  10   5   3      216.43      193.41      6.53 o 
  11   5   3       36.79       31.03      3.13 o 
  12   5   3        3.08        3.13      1.14 o 
  13   5   3      109.50      110.74      5.69 o 
  15   5   3       16.21       21.08      1.41 o 
  16   5   3       49.77       51.81      2.56 o 
   1   6   3      108.48      128.02      7.12 o 
   2   6   3     1274.35     1377.82     18.29 o 
   3   6   3      457.28      496.92     13.65 o 
   4   6   3      142.30      136.43      7.53 o 
   5   6   3      714.77      749.40     18.72 o 
   6   6   3      279.09      301.74     16.94 o 
   7   6   3       87.46       83.10      6.84 o 
   8   6   3       86.14       84.33      7.14 o 
   9   6   3      430.41      423.61     16.61 o 
  10   6   3      396.85      364.68     11.10 o 
  11   6   3       18.92       13.10      1.99 o 
  12   6   3      135.51      130.67      6.26 o 
  13   6   3      248.80      240.27      8.26 o 
  14   6   3        5.08        7.97      1.42 o 
  15   6   3       69.25       77.04      2.62 o 
  16   6   3      135.44      146.33      3.99 o 
   0   7   3       80.55       67.62      4.98 o 
   1   7   3      170.49      204.88      7.40 o 
   2   7   3      133.52      135.29      6.21 o 
   3   7   3      386.39      337.43     12.06 o 
   4   7   3      164.76      196.65      9.66 o 
   5   7   3       82.34       79.46      6.34 o 
   6   7   3       59.34       52.51      5.33 o 
   7   7   3      538.42      536.91     17.91 o 
   8   7   3      422.05      444.52     16.81 o 
   9   7   3      207.48      199.82     11.47 o 
  10   7   3      455.29      437.27     12.24 o 
  11   7   3      266.31      260.20      9.39 o 
  12   7   3        7.17        6.26      1.42 o 
  13   7   3        8.03       10.82      1.71 o 
  14   7   3       13.39       14.80      1.71 o 
  15   7   3       11.35        7.12      1.14 o 
   1   8   3       47.94       54.57      4.90 o 
   2   8   3      271.46      270.55      9.34 o 
   3   8   3      373.27      417.99     14.29 o 
   4   8   3      149.99      131.86      8.25 o 
   5   8   3      250.02      281.49     12.48 o 
   6   8   3      608.76      591.00     18.72 o 
   7   8   3      390.16      376.22     15.50 o 
   8   8   3      667.75      629.80     20.33 o 
  10   8   3       40.66       30.75      3.42 o 
  11   8   3       63.83       58.07      4.27 o 
  12   8   3       84.36       75.73      4.84 o 
  13   8   3        3.16        1.42      0.57 o 
  14   8   3       40.98       41.56      2.85 o 
  15   8   3       12.69       13.95      1.42 o 
   0   9   3      135.15      145.57      8.51 o 
   1   9   3      147.08      156.30      6.29 o 
   2   9   3      147.97      138.17      8.45 o 
   3   9   3      142.82      146.70      8.96 o 
   4   9   3      453.19      438.58     15.80 o 
   5   9   3      791.22      775.29     17.74 o 
   6   9   3      342.94      332.44      8.07 o 
   7   9   3      160.48      171.19     10.57 o 
  10   9   3      274.44      252.51      9.39 o 
  11   9   3       64.53       66.33      4.55 o 
  12   9   3       30.55       35.59      3.13 o 
  13   9   3       24.63       28.59      1.70 o 
  14   9   3       32.47       32.83      1.71 o 
   1  10   3      477.50      502.09     11.94 o 
   2  10   3       73.00       72.31      5.19 o 
   3  10   3      127.34      130.34      3.66 o 
   4  10   3      349.08      324.89      5.88 o 
   5  10   3      603.70      567.14     10.68 o 
   6  10   3      261.06      246.42     11.37 o 
   8  10   3      383.62      415.06     11.10 o 
   9  10   3       99.33      115.30      5.41 o 
  10  10   3       46.83       53.24      4.27 o 
  11  10   3       17.93       18.50      2.28 o 
  12  10   3       47.97       49.02      2.31 o 
  13  10   3        6.43        7.63      0.66 o 
  14  10   3       55.27       52.64      2.42 o 
   0  11   3      350.88      335.82      7.87 o 
   1  11   3      532.96      516.72      7.23 o 
   2  11   3       52.38       51.84      2.26 o 
   3  11   3      357.11      314.08      5.96 o 
   4  11   3     1712.00     1569.27     14.88 o 
   5  11   3      321.35      296.88      6.63 o 
   6  11   3      177.02      174.00      5.02 o 
   8  11   3      129.68      133.80      6.26 o 
   9  11   3       67.67       75.16      4.27 o 
  10  11   3       83.80       90.24      5.41 o 
  11  11   3       85.38       87.19      2.56 o 
  12  11   3       57.60       66.37      1.96 o 
  13  11   3       58.73       65.48      2.11 o 
   1  12   3        7.35        8.45      1.59 o 
   2  12   3      297.49      274.95      6.34 o 
   3  12   3      552.00      493.86      8.45 o 
   4  12   3      197.42      193.04      5.33 o 
   5  12   3      160.04      152.09      4.82 o 
   6  12   3       14.13       17.37      2.28 o 
   7  12   3       31.82       30.41      2.28 o 
   8  12   3       67.21       64.35      4.55 o 
   9  12   3        0.87        1.58      0.31 o 
  10  12   3       10.60        9.39      0.79 o 
  11  12   3       78.26       84.40      2.91 o 
  12  12   3       13.60       14.96      1.01 o 
   0  13   3      103.17       89.39      5.12 o 
   1  13   3      219.02      186.22      5.23 o 
   2  13   3      352.24      315.24      6.84 o 
   3  13   3       41.83       35.98      2.31 o 
   4  13   3       62.96       57.31      2.91 o 
   5  13   3        5.14        5.98      0.81 o 
   6  13   3       19.68       20.00      1.70 o 
   7  13   3        7.78        8.63      1.09 o 
   8  13   3       26.67       22.21      1.61 o 
   9  13   3       96.22      102.44      3.41 o 
  10  13   3       53.04       54.94      2.31 o 
  11  13   3       93.28       99.20      2.71 o 
  12  13   3       39.85       45.87      1.50 o 
   1  14   3      119.05      111.20      4.03 o 
   2  14   3       23.30       22.37      1.81 o 
   3  14   3      408.11      371.42      7.24 o 
   4  14   3      189.10      181.91      5.98 o 
   5  14   3       22.07       22.56      1.70 o 
   6  14   3       42.73       42.92      2.31 o 
   7  14   3      114.19      115.79      3.72 o 
   8  14   3       29.28       25.79      1.36 o 
   9  14   3        2.09        2.62      0.59 o 
  10  14   3        3.37        2.77      0.43 o 
  11  14   3       17.16       18.45      0.89 o 
   0  15   3       59.65       59.78      3.99 o 
   1  15   3      161.40      164.27      4.63 o 
   2  15   3       89.92       93.50      3.52 o 
   3  15   3      164.49      162.86      3.77 o 
   4  15   3       44.45       37.14      1.79 o 
   5  15   3      140.84      137.81      4.01 o 
   6  15   3       56.62       48.99      2.31 o 
   7  15   3       67.07       68.81      2.51 o 
   8  15   3       67.68       68.72      1.97 o 
   9  15   3       50.23       55.20      1.95 o 
  10  15   3        2.99        3.13      0.57 o 
   1  16   3       49.48       50.70      1.71 o 
   2  16   3      123.93      126.90      3.07 o 
   3  16   3       54.06       47.48      1.86 o 
   4  16   3       49.07       44.33      2.11 o 
   5  16   3       18.34       19.22      1.41 o 
   6  16   3       30.91       30.84      1.31 o 
   7  16   3       63.61       65.95      1.81 o 
   8  16   3       36.71       40.05      1.32 o 
   0  17   3        1.52        1.49      0.25 o 
   1  17   3       86.17       91.61      1.92 o 
   2  17   3       37.48       42.03      1.53 o 
   3  17   3       15.72       14.39      1.01 o 
   4  17   3       67.88       74.59      3.56 o 
   5  17   3       26.46       23.35      0.96 o 
   6  17   3       24.75       25.20      1.21 o 
   1  18   3        3.60        3.13      0.57 o 
   2  18   3       26.18       24.12      1.28 o 
   3  18   3      132.96      130.67      3.42 o 
   0   0   4    11064.83    10979.86     55.80 o 
   2   0   4      437.99      455.77     13.95 o 
   4   0   4      994.03     1046.49     21.07 o 
   6   0   4     5930.08     6456.28     66.33 o 
   8   0   4      257.26      247.96     15.37 o 
   1   1   4      661.13      700.96     14.78 o 
   2   1   4       58.69       76.32      3.00 o 
   3   1   4      121.09      124.94      5.41 o 
   4   1   4      211.64      242.42     13.38 o 
   5   1   4      236.96      255.79     13.81 o 
   6   1   4      428.18      472.00     18.22 o 
   7   1   4      996.28     1128.76     30.46 o 
   8   1   4      113.99      126.68     10.82 o 
   9   1   4       49.69       47.95      5.11 o 
  10   1   4      155.43      167.43     10.24 o 
  15   1   4       95.09       96.22      3.99 o 
   0   2   4      250.23      259.34     11.10 o 
   1   2   4      708.98      785.41     13.68 o 
   2   2   4      871.41      934.44     15.48 o 
   3   2   4      666.61      698.55     31.88 o 
   4   2   4      227.25      261.94      8.54 o 
   5   2   4       54.57       66.01      4.70 o 
   6   2   4       71.04      106.06      8.83 o 
   7   2   4       13.83       17.81      2.80 o 
   8   2   4       39.32       47.00      4.93 o 
   9   2   4       24.10       22.64      3.52 o 
  10   2   4       51.28       44.99      5.31 o 
  15   2   4       47.54       58.16      2.28 o 
  16   2   4        3.47        3.99      0.57 o 
   1   3   4      221.14      274.31      6.08 o 
   2   3   4       17.59       25.40      1.96 o 
   3   3   4      546.90      643.16     12.86 o 
   4   3   4      117.76      150.89      6.76 o 
   5   3   4      473.13      497.99     13.50 o 
   6   3   4      102.96      108.85      8.83 o 
   7   3   4      101.70      119.45      7.55 o 
   8   3   4      325.99      336.01     14.66 o 
   9   3   4      292.82      293.91     13.27 o 
  10   3   4      285.53      280.21     13.28 o 
  15   3   4       34.97       37.01      2.28 o 
  16   3   4       51.21       61.21      2.56 o 
   0   4   4     6364.52     7082.53    293.65 o 
   1   4   4      218.48      239.03      5.01 o 
   2   4   4     4423.50     4841.77     53.95 o 
   3   4   4     1476.22     1582.68     63.77 o 
   4   4   4      283.56      300.64     19.07 o 
   5   4   4      155.35      167.75      8.22 o 
   6   4   4      379.12      389.37     22.35 o 
   7   4   4       12.90       18.60      3.12 o 
   8   4   4      509.27      517.70     17.19 o 
   9   4   4       83.03       83.18      3.99 o 
  10   4   4      563.89      595.84     13.10 o 
  11   4   4       10.43       14.52      1.99 o 
  12   4   4       92.56      103.05      5.12 o 
  13   4   4       22.78       34.16      2.85 o 
  15   4   4        1.34        1.42      0.28 o 
  16   4   4       51.03       55.51      2.56 o 
   1   5   4     7371.40     7990.36    121.17 o 
   2   5   4     1964.13     2199.61     30.18 o 
   3   5   4      335.77      383.14     25.48 o 
   4   5   4      109.76      138.16     12.95 o 
   5   5   4       39.66       41.72      4.30 o 
   6   5   4       91.47       87.52      6.52 o 
   7   5   4      170.85      190.75     11.10 o 
   8   5   4       21.75       22.24      3.99 o 
   9   5   4       53.84       53.26      5.67 o 
  10   5   4      346.33      365.25     10.82 o 
  11   5   4       93.02      105.90      5.69 o 
  12   5   4       69.04       71.45      4.55 o 
  13   5   4       78.33       79.14      4.27 o 
  15   5   4       38.27       38.15      2.28 o 
  16   5   4       82.52       89.96      2.85 o 
   0   6   4     2405.66     2525.54     57.93 o 
   1   6   4      636.83      754.23     11.88 o 
   2   6   4       64.45       88.51      5.29 o 
   3   6   4      742.37      751.29     26.19 o 
   4   6   4      236.71      239.71     17.37 o 
   5   6   4      977.99     1022.33     44.27 o 
   6   6   4      190.93      178.44      9.66 o 
   7   6   4      277.29      271.64     12.46 o 
   8   6   4       35.15       37.02      4.70 o 
  10   6   4      191.35      169.39      7.40 o 
  11   6   4      226.10      254.79      8.83 o 
  12   6   4      259.59      270.16      8.83 o 
  13   6   4       62.61       64.05      3.99 o 
  15   6   4        2.02        1.57      0.40 o 
   1   7   4       63.73       62.29      4.18 o 
   2   7   4      480.55      529.55     12.59 o 
   3   7   4      476.25      547.14     25.05 o 
   4   7   4       85.51       83.66      6.32 o 
   5   7   4       13.18       11.68      2.42 o 
   6   7   4      860.12      877.56     25.34 o 
   7   7   4      408.16      419.61     15.90 o 
   8   7   4      367.96      375.21     15.29 o 
  10   7   4      327.85      276.14      9.68 o 
  11   7   4      129.69      113.02      5.98 o 
  12   7   4      178.24      204.69      7.69 o 
  13   7   4      152.28      168.82      6.26 o 
  14   7   4       13.19       12.53      1.42 o 
  15   7   4        8.11        7.90      0.68 o 
   0   8   4      318.23      310.18     13.66 o 
   1   8   4      207.13      222.88      7.09 o 
   2   8   4      431.89      437.71     14.13 o 
   3   8   4       85.93       79.35      6.28 o 
   4   8   4      223.42      229.14     11.05 o 
   5   8   4      776.53      809.15     21.40 o 
   6   8   4      721.54      709.22     12.83 o 
   7   8   4      235.60      238.56     17.93 o 
  10   8   4      121.67      120.70      6.55 o 
  11   8   4      146.96      146.33      6.83 o 
  12   8   4      167.15      174.51      6.83 o 
  13   8   4        1.48        1.42      0.28 o 
  14   8   4      109.75      118.14      4.27 o 
  15   8   4       25.39       30.18      1.71 o 
   1   9   4      332.87      357.75      9.57 o 
   2   9   4       26.28       23.48      3.42 o 
   3   9   4      465.46      453.27     15.72 o 
   4   9   4      250.13      236.53      4.94 o 
   5   9   4       50.15       47.95      3.33 o 
   6   9   4       74.29       69.78      4.14 o 
  10   9   4      203.29      190.74      7.97 o 
  11   9   4        2.15        1.71      0.57 o 
  12   9   4       57.22       60.64      3.99 o 
  13   9   4       21.54       23.58      1.09 o 
  14   9   4        1.38        1.71      0.57 o 
   0  10   4      437.36      431.01     21.92 o 
   1  10   4      107.68       98.57      3.24 o 
   2  10   4      160.88      140.18      4.05 o 
   3  10   4      762.80      739.82      9.95 o 
   4  10   4      700.27      645.04      8.91 o 
   5  10   4      583.82      554.49      8.83 o 
   6  10   4      311.75      297.24      6.63 o 
   7  10   4      582.75      542.89     12.24 o 
  10  10   4       69.13       67.74      3.00 o 
  11  10   4       66.70       73.60      3.00 o 
  12  10   4       89.33       98.31      2.64 o 
  13  10   4        2.49        3.67      0.36 o 
   1  11   4      155.08      151.15      4.33 o 
   2  11   4      201.96      189.19      4.90 o 
   3  11   4      630.11      572.85      9.05 o 
   4  11   4      417.71      407.85      7.73 o 
   5  11   4      337.71      300.11      6.72 o 
   6  11   4      308.49      265.32      8.54 o 
   7  11   4        1.63        2.85      0.85 o 
   8  11   4       21.77       19.68      1.61 o 
   9  11   4      108.00      117.86      5.41 o 
  10  11   4       56.23       61.86      2.80 o 
  11  11   4        5.76        8.20      0.70 o 
  12  11   4        4.97        4.32      0.49 o 
  13  11   4       16.39       12.24      1.14 o 
   0  12   4       65.24       56.94      3.99 o 
   1  12   4      151.87      123.93      4.23 o 
   2  12   4       95.36       91.52      3.72 o 
   3  12   4      147.88      129.51      4.32 o 
   4  12   4      401.91      361.68      7.33 o 
   5  12   4       96.80       94.55      3.72 o 
   6  12   4        5.45        7.12      1.42 o 
   7  12   4      189.33      191.37      5.13 o 
   8  12   4       12.05       12.11      1.21 o 
   9  12   4       68.54       75.89      2.59 o 
  10  12   4       73.93       87.86      2.33 o 
  11  12   4       68.84       72.89      2.51 o 
  12  12   4       75.73       82.62      2.11 o 
   1  13   4      155.18      136.15      4.53 o 
   2  13   4      170.09      141.31      4.53 o 
   3  13   4       10.32        8.63      1.09 o 
   4  13   4        2.72        2.03      0.71 o 
   5  13   4       39.45       33.63      2.21 o 
   6  13   4       32.62       33.31      2.85 o 
   7  13   4      155.41      159.92      4.53 o 
   8  13   4       22.58       24.63      1.61 o 
   9  13   4       53.86       61.58      2.24 o 
  10  13   4       16.18       19.24      1.30 o 
  11  13   4       42.22       49.32      1.70 o 
   0  14   4        7.50        7.12      1.42 o 
   1  14   4      142.04      132.33      4.32 o 
   2  14   4      121.13      122.84      4.23 o 
   3  14   4       22.70       20.65      1.61 o 
   4  14   4       38.31       42.34      2.31 o 
   5  14   4       46.96       45.55      3.42 o 
   6  14   4       18.61       18.43      1.50 o 
   7  14   4       10.93       10.16      1.09 o 
   8  14   4       28.65       27.72      1.36 o 
   9  14   4        6.73        8.11      0.59 o 
  10  14   4       18.93       23.97      1.21 o 
   1  15   4       88.49       85.51      3.32 o 
   2  15   4       35.64       34.45      2.01 o 
   3  15   4       13.51       13.54      1.21 o 
   4  15   4       29.50       29.45      1.90 o 
   5  15   4       25.88       25.12      1.70 o 
   6  15   4       52.11       56.58      2.31 o 
   7  15   4       15.06       19.50      1.21 o 
   8  15   4       87.92       93.21      2.00 o 
   9  15   4      121.09      127.84      2.51 o 
   0  16   4       64.88       70.25      2.71 o 
   1  16   4       16.82       18.11      1.00 o 
   2  16   4       49.80       52.11      1.60 o 
   3  16   4       21.83       22.33      1.50 o 
   4  16   4       29.41       30.19      1.61 o 
   5  16   4       30.33       33.75      1.61 o 
   6  16   4       14.49       13.68      0.82 o 
   7  16   4       59.68       61.88      1.48 o 
   1  17   4        4.10        5.70      0.43 o 
   2  17   4       35.11       33.17      1.71 o 
   3  17   4       20.95       25.71      1.30 o 
   4  17   4       37.70       40.00      1.61 o 
   5  17   4       26.46       31.74      1.21 o 
   2   0   5      169.42      241.98     10.82 o 
   4   0   5      325.13      333.36     15.09 o 
   6   0   5     1108.47     1215.59     33.59 o 
   8   0   5      427.94      428.73     22.21 o 
   0   1   5      497.80      594.70     16.23 o 
   1   1   5      350.86      418.61     12.78 o 
   2   1   5      303.44      359.66      9.39 o 
   3   1   5        8.42        6.93      1.50 o 
   4   1   5     1048.57     1188.77     20.51 o 
   5   1   5      268.36      289.81     14.38 o 
   6   1   5        1.49        0.00      0.57 o 
   7   1   5      309.15      297.49     17.93 o 
   8   1   5      379.60      383.47     21.35 o 
   9   1   5      148.20      146.61     13.66 o 
   1   2   5     1259.92     1508.82     20.63 o 
   2   2   5      569.72      664.93     14.07 o 
   3   2   5      541.75      615.49     27.47 o 
   4   2   5      454.60      514.99     20.50 o 
   5   2   5      160.68      171.38     12.53 o 
   6   2   5      296.99      321.40     17.93 o 
   7   2   5        8.39       13.10      3.70 o 
   8   2   5      124.13      115.87     11.96 o 
   9   2   5       20.72       32.17      6.26 o 
  15   2   5       16.32       20.45      1.09 o 
   0   3   5     1696.15     2041.45     36.44 o 
   1   3   5       56.25       74.27      4.93 o 
   2   3   5     1067.87     1167.12     24.06 o 
   3   3   5     1656.91     1852.99     38.15 o 
   4   3   5      186.76      203.83     13.38 o 
   5   3   5      446.65      506.45     22.21 o 
   6   3   5       24.91       28.18      5.41 o 
   7   3   5       33.77       35.59      6.26 o 
   8   3   5       58.14       40.99      7.12 o 
   9   3   5        0.99        3.99      2.28 o 
  15   3   5       18.17       26.37      1.30 o 
   1   4   5      341.88      400.21     12.38 o 
   2   4   5       95.23       95.47      8.97 o 
   3   4   5      876.64      907.85     28.47 o 
   4   4   5      558.22      539.76     22.77 o 
   5   4   5      141.72      145.47     12.24 o 
   6   4   5      637.79      614.63     26.48 o 
   7   4   5      245.92      248.53     17.37 o 
   8   4   5      264.00      244.26     17.65 o 
  15   4   5       48.96       55.23      2.56 o 
   0   5   5     5373.50     5502.88     68.61 o 
   1   5   5      762.04      851.38     19.42 o 
   2   5   5       35.84       33.71      3.92 o 
   3   5   5      307.09      298.06     17.08 o 
   4   5   5     1168.20     1223.27     35.59 o 
   5   5   5        8.91       11.96      3.42 o 
   6   5   5      224.59      221.20     16.23 o 
   7   5   5      100.96      103.34     11.39 o 
   8   5   5      154.38      162.55     14.80 o 
  10   5   5      208.57      214.36      7.69 o 
  11   5   5      207.99      228.60      7.69 o 
  15   5   5       20.19       24.48      1.71 o 
   1   6   5     1580.83     1709.14     28.99 o 
   2   6   5     1354.21     1353.51     26.37 o 
   3   6   5      224.14      218.07     15.09 o 
   4   6   5      275.58      266.18     17.37 o 
   5   6   5      511.32      499.90     24.20 o 
   6   6   5       19.64       21.64      4.84 o 
   7   6   5      243.52      239.99     17.65 o 
  10   6   5      439.01      455.49     11.67 o 
  11   6   5       41.74       36.44      3.13 o 
  12   6   5        2.89        4.55      1.14 o 
  15   6   5        8.53       10.98      0.81 o 
   0   7   5     1068.14     1128.76     35.30 o 
   1   7   5       51.54       45.98      5.03 o 
   2   7   5      588.56      583.78     18.21 o 
   3   7   5      314.50      326.24     19.36 o 
   4   7   5      793.47      771.77     30.46 o 
   5   7   5      321.45      309.24      8.29 o 
   6   7   5      309.97      306.60     20.21 o 
   7   7   5     1943.43     1911.35     50.96 o 
  10   7   5      176.41      175.08      7.40 o 
  11   7   5       57.66       68.04      4.27 o 
  12   7   5       90.17      102.77      4.84 o 
  13   7   5        6.23        7.97      1.14 o 
  14   7   5       20.70       21.64      1.71 o 
   1   8   5      321.99      326.95     14.09 o 
   2   8   5      607.16      574.77     26.48 o 
   3   8   5      559.83      560.54     26.48 o 
   4   8   5     1189.92     1174.63     11.25 o 
   5   8   5      264.31      244.82      5.28 o 
   6   8   5      616.38      602.12     12.38 o 
   7   8   5      223.68      226.32      7.40 o 
  10   8   5      168.20      178.49      7.40 o 
  11   8   5        3.25        3.93      0.85 o 
  12   8   5      472.61      525.81     10.53 o 
  13   8   5       28.96       37.86      2.28 o 
  14   8   5       32.27       30.75      1.99 o 
   0   9   5       61.50       55.14      3.38 o 
   1   9   5      408.93      416.85      6.51 o 
   2   9   5      215.39      207.27      4.80 o 
   3   9   5      204.68      186.40      4.61 o 
   4   9   5     1243.73     1157.33     22.39 o 
   5   9   5      330.73      317.28      8.26 o 
   6   9   5      920.45      902.72     15.09 o 
   7   9   5      244.87      251.66      7.97 o 
   8   9   5      115.20      124.97      5.69 o 
   9   9   5       53.97       62.63      3.99 o 
  10   9   5      161.27      165.98      4.98 o 
  11   9   5       37.56       45.28      3.42 o 
  12   9   5       93.28      102.91      3.27 o 
  13   9   5       50.41       60.81      1.90 o 
   1  10   5      185.73      169.83      4.99 o 
   2  10   5      263.99      243.25      6.00 o 
   3  10   5      409.89      378.03      7.24 o 
   4  10   5       22.37       23.28      2.28 o 
   5  10   5       59.02       58.08      2.91 o 
   6  10   5       94.89       85.69      4.84 o 
   7  10   5      269.54      272.44      8.26 o 
   8  10   5       27.15       29.32      2.56 o 
   9  10   5       50.29       46.97      3.42 o 
  10  10   5        6.74        8.26      0.89 o 
  11  10   5       60.80       74.23      3.27 o 
  12  10   5      151.26      161.92      2.72 o 
  13  10   5       38.54       46.40      1.99 o 
   0  11   5     1333.18     1108.55     17.65 o 
   1  11   5      333.24      298.42      6.54 o 
   2  11   5        1.27        1.67      1.71 o 
   3  11   5       62.92       53.53      2.82 o 
   4  11   5      330.00      291.88      6.52 o 
   5  11   5      156.78      146.34      4.84 o 
   6  11   5       55.99       57.79      3.99 o 
   7  11   5       36.56       38.43      3.13 o 
   8  11   5       91.36      101.86      4.55 o 
   9  11   5       55.24       54.94      3.42 o 
  10  11   5      249.72      259.55      8.11 o 
  11  11   5       43.99       55.27      1.69 o 
  12  11   5       18.63       21.23      1.09 o 
   1  12   5       11.98       10.53      1.21 o 
   2  12   5       80.60       66.18      3.12 o 
   3  12   5      137.22      116.15      4.12 o 
   4  12   5       84.24       73.50      3.32 o 
   5  12   5       49.85       46.62      2.62 o 
   6  12   5       35.17       32.45      2.85 o 
   7  12   5       32.41       34.73      2.85 o 
   8  12   5       44.47       48.19      3.27 o 
   9  12   5       37.57       38.90      1.98 o 
  10  12   5       33.11       35.02      1.34 o 
  11  12   5        4.84        4.55      0.47 o 
   0  13   5       53.99       46.97      3.70 o 
   1  13   5      150.90      142.49      4.53 o 
   2  13   5       16.05       12.82      1.41 o 
   3  13   5      270.69      235.30      5.73 o 
   4  13   5       27.87       21.10      1.70 o 
   5  13   5       11.51        9.96      1.42 o 
   6  13   5       26.53       30.75      2.56 o 
   7  13   5      176.24      182.68      4.53 o 
   8  13   5        7.23        9.39      0.89 o 
   9  13   5       21.23       21.47      1.30 o 
  10  13   5        3.15        4.47      0.47 o 
   1  14   5       84.77       73.52      3.12 o 
   2  14   5       19.52       18.79      1.61 o 
   3  14   5        9.70        9.67      1.71 o 
   4  14   5        6.76        7.04      0.89 o 
   5  14   5      101.80       93.38      4.55 o 
   6  14   5       13.52       15.24      1.21 o 
   7  14   5       38.59       41.67      1.90 o 
   8  14   5        2.91        4.48      0.49 o 
   9  14   5      154.61      189.17      3.40 o 
   0  15   5       53.05       50.10      3.42 o 
   1  15   5       67.19       62.79      2.62 o 
   2  15   5       81.37       74.22      2.91 o 
   3  15   5       53.60       56.28      2.51 o 
   4  15   5       70.37       76.53      2.91 o 
   5  15   5       95.54      107.08      3.12 o 
   6  15   5       17.16       18.37      1.21 o 
   7  15   5        5.16        7.83      0.84 o 
   8  15   5       44.40       59.05      1.70 o 
   1  16   5       40.98       38.76      1.53 o 
   2  16   5        8.46        9.04      0.60 o 
   3  16   5       30.17       28.15      1.50 o 
   4  16   5        8.57        9.39      0.81 o 
   5  16   5       32.63       38.72      1.61 o 
   6  16   5       16.33       14.92      0.70 o 
   0  17   5       23.99       25.20      1.21 o 
   1  17   5       40.41       39.92      1.50 o 
   2  17   5       84.27       91.71      2.21 o 
   3  17   5       11.51       12.30      0.85 o 
   4   0   6       67.11       85.69      8.26 o 
   6   0   6      188.92      197.28     13.95 o 
   8   0   6      104.12      130.10     12.24 o 
   1   1   6      447.08      505.88     17.08 o 
   2   1   6      258.75      286.39     13.66 o 
   3   1   6      133.86      171.38     11.10 o 
   4   1   6       61.91       90.81      8.54 o 
   5   1   6      194.30      213.75      9.75 o 
   6   1   6      114.56      128.33      7.95 o 
   7   1   6      227.34      234.36     11.37 o 
   8   1   6      445.58      469.83     16.58 o 
   0   2   6      713.77      781.45     22.21 o 
   1   2   6     1110.67     1216.92     19.70 o 
   2   2   6      376.62      455.49     18.22 o 
   3   2   6       69.01       77.72      7.97 o 
   4   2   6      261.17      282.69     15.94 o 
   5   2   6      271.13      287.81     16.80 o 
   6   2   6      547.02      568.51     25.05 o 
   7   2   6      177.15      204.97     15.66 o 
   8   2   6      559.68      590.71     27.33 o 
   1   3   6      111.66      148.49      7.55 o 
   2   3   6       95.76      114.16      9.68 o 
   3   3   6      490.75      533.78     21.92 o 
   4   3   6      159.23      177.36     13.10 o 
   5   3   6      243.06      255.36     16.51 o 
   6   3   6      190.37      183.33     14.52 o 
   7   3   6      119.47      117.00     11.96 o 
   8   3   6      173.12      197.00     15.94 o 
   0   4   6      733.37      772.62     25.62 o 
   1   4   6      591.27      696.03     17.31 o 
   2   4   6      212.92      230.58     10.16 o 
   3   4   6       23.04       18.50      4.27 o 
   4   4   6       92.58       83.13      9.39 o 
   5   4   6      164.54      133.23     12.24 o 
   6   4   6      501.72      535.20     25.34 o 
   7   4   6       94.86       84.27     10.25 o 
   1   5   6      112.11      118.54      7.55 o 
   2   5   6      122.01      136.12      8.25 o 
   3   5   6       17.53       20.78      4.55 o 
   4   5   6      242.69      263.05     17.37 o 
   5   5   6      277.63      291.23     18.79 o 
   6   5   6      153.46      146.90     13.66 o 
   7   5   6      335.67      322.83     20.50 o 
   0   6   6      789.92      873.40     30.75 o 
   1   6   6       39.80       45.93      6.26 o 
   2   6   6      172.90      177.64     14.23 o 
   3   6   6      200.88      195.58     15.09 o 
   4   6   6      410.74      451.22     23.34 o 
   5   6   6       74.10       59.78      8.54 o 
   6   6   6      798.56      831.55     33.31 o 
   9   6   6      859.74      916.39     16.23 o 
   1   7   6      903.09      966.03     24.15 o 
   2   7   6       29.13       35.02      6.83 o 
   3   7   6       56.51       78.96      5.27 o 
   4   7   6      803.90      780.46     13.04 o 
   5   7   6     1212.55     1173.74     39.57 o 
  10   7   6       68.89       76.01      4.27 o 
  11   7   6      135.31      143.48      5.41 o 
  14   7   6       58.06       66.05      2.56 o 
   0   8   6     1075.61     1108.44     16.65 o 
   1   8   6      165.89      167.37      4.00 o 
   2   8   6      197.88      206.32      4.63 o 
   3   8   6      341.65      330.81      6.83 o 
   4   8   6     1762.08     1637.12     41.99 o 
   5   8   6      189.59      209.24      6.83 o 
   6   8   6       89.61       91.10      4.55 o 
   7   8   6       66.31       76.58      4.27 o 
  10   8   6       39.02       47.54      3.42 o 
  11   8   6       11.49       17.08      1.99 o 
   1   9   6       95.19       96.70      3.17 o 
   2   9   6      307.94      305.08      6.23 o 
   3   9   6      181.22      162.31      4.53 o 
   4   9   6      563.75      543.85     21.07 o 
   5   9   6       87.72       91.67      4.55 o 
   6   9   6      115.05      113.02      5.12 o 
   7   9   6       42.89       50.67      3.42 o 
   8   9   6      100.44      118.14      5.12 o 
   9   9   6       57.98       65.48      3.70 o 
  10   9   6       53.61       65.48      3.99 o 
  11   9   6       15.95       17.65      1.71 o 
  12   9   6       53.61       54.94      2.56 o 
  13   9   6       17.31       18.79      1.42 o 
   0  10   6     1141.51      988.98     16.23 o 
   1  10   6      659.79      559.95      8.66 o 
   2  10   6       79.72       62.79      3.13 o 
   3  10   6       79.59       70.05      3.12 o 
   4  10   6       75.96       79.13      3.32 o 
   5  10   6      220.49      235.43      7.69 o 
   6  10   6       86.82       97.36      4.84 o 
   7  10   6      374.54      397.13      9.68 o 
   8  10   6       38.29       41.56      2.85 o 
   9  10   6       24.62       29.04      2.28 o 
  10  10   6       30.44       34.45      2.56 o 
  11  10   6      247.83      279.84      6.55 o 
  12  10   6       56.33       61.78      2.56 o 
   1  11   6       14.87       17.33      1.50 o 
   2  11   6      181.38      159.27      4.73 o 
   3  11   6      110.73       92.84      3.52 o 
   4  11   6        0.61        0.09      0.25 o 
   5  11   6       77.33       68.61      3.99 o 
   6  11   6       27.84       29.04      2.56 o 
   7  11   6       36.98       36.44      2.85 o 
   8  11   6       62.68       65.76      3.70 o 
   9  11   6       68.39       81.98      3.13 o 
  10  11   6        4.47        5.55      0.60 o 
  11  11   6       17.23       16.57      0.89 o 
   0  12   6      334.45      323.97      9.39 o 
   1  12   6      122.11      107.45      3.82 o 
   2  12   6       22.06       26.55      1.81 o 
   3  12   6        8.41        6.26      1.01 o 
   4  12   6       35.30       31.34      2.01 o 
   5  12   6       11.17       11.67      1.71 o 
   6  12   6       40.46       47.54      3.13 o 
   7  12   6       15.67       17.37      1.71 o 
   8  12   6       11.72       11.10      1.42 o 
   9  12   6        2.06        1.49      0.25 o 
  10  12   6       50.67       46.97      2.56 o 
   1  13   6        4.90        4.21      0.68 o 
   2  13   6        5.93        4.74      0.81 o 
   3  13   6       79.22       77.07      3.12 o 
   4  13   6       95.55       99.07      4.84 o 
   5  13   6       63.66       64.34      3.70 o 
   6  13   6       89.15       98.50      4.27 o 
   7  13   6       99.85      124.01      4.55 o 
   8  13   6       15.03       15.96      1.09 o 
   9  13   6      157.48      173.93      5.55 o 
   0  14   6       23.44       21.92      2.28 o 
   1  14   6       76.31       67.33      2.82 o 
   2  14   6        4.93        4.61      1.42 o 
   3  14   6       17.40       16.80      1.41 o 
   4  14   6       83.98       85.97      4.27 o 
   5  14   6        1.95        2.56      0.57 o 
   6  14   6        3.87        3.85      0.60 o 
   7  14   6       56.62       67.33      2.01 o 
   8  14   6      253.07      296.35      5.98 o 
   1  15   6       42.89       42.42      2.01 o 
   2  15   6       14.77       15.70      1.21 o 
   3  15   6       58.92       64.05      3.42 o 
   4  15   6       54.96       61.45      2.31 o 
   5  15   6       52.37       55.23      2.01 o 
   6  15   6       19.72       22.07      1.01 o 
   7  15   6       16.28       16.80      1.42 o 
   0  16   6       36.75       38.60      1.61 o 
   1  16   6        5.35        6.19      0.49 o 
   2  16   6       46.04       50.47      1.86 o 
   3  16   6       15.51       19.60      1.09 o 
   4  16   6       25.20       34.65      1.30 o 
   4   2   7      308.87      364.96     18.79 o 
   5   2   7        1.64       -1.99      1.99 o 
   6   2   7      155.27      175.93     13.95 o 
   2   3   7      263.14      319.41     17.08 o 
   3   3   7      189.93      218.35     14.52 o 
   4   3   7      409.39      462.61     21.92 o 
   5   3   7      376.57      419.05     21.64 o 
   6   3   7      338.30      364.11     20.78 o 
   1   4   7        1.69        3.70      1.71 o 
   2   4   7      754.74      830.70     28.75 o 
   3   4   7      166.01      168.82     13.38 o 
   4   4   7      144.41      167.39     13.66 o 
   5   4   7       89.09      107.04     11.39 o 
   6   4   7      363.42      391.72     21.92 o 
   0   5   7        8.91        6.26      2.56 o 
   1   5   7      163.79      182.90     11.81 o 
   2   5   7        1.10       -1.42      1.42 o 
   3   5   7       80.03       98.78     10.82 o 
   4   5   7      235.00      250.52     17.37 o 
   5   5   7      355.10      351.58     21.07 o 
   1   6   7       76.92       88.95      7.14 o 
   2   6   7      277.57      279.84     18.22 o 
   3   6   7      167.97      172.69      9.68 o 
   4   6   7      585.10      645.09     28.75 o 
   0   7   7      105.22      103.05     11.10 o 
   1   7   7       83.13       82.08      4.00 o 
   2   7   7      393.75      388.07     18.65 o 
   3   7   7      109.74       99.99      4.65 o 
   1   8   7      285.79      309.85      6.04 o 
   2   8   7      111.91      114.73      5.41 o 
   3   8   7      141.37      130.10      5.98 o 
   9   8   7       25.02       28.75      2.56 o 
   0   9   7      778.00      734.76     13.66 o 
   1   9   7       42.31       48.29      2.42 o 
   2   9   7      144.46      124.88      6.41 o 
   3   9   7      159.26      172.42      7.26 o 
   4   9   7      248.82      254.50      7.69 o 
   9   9   7       24.44       26.76      2.28 o 
   1  10   7      210.64      188.81      4.93 o 
   2  10   7       26.66       18.37      1.61 o 
   3  10   7       51.71       40.36      2.31 o 
   4  10   7        1.89        1.71      0.57 o 
   5  10   7       52.91       47.26      3.13 o 
   6  10   7       19.05       21.92      1.99 o 
   9  10   7        6.83        9.68      1.42 o 
  10  10   7        3.53        4.84      0.57 o 
   0  11   7      151.45      158.57      6.55 o 
   1  11   7       72.81       68.34      3.02 o 
   2  11   7       17.74       16.09      1.41 o 
   3  11   7       15.54       14.36      1.30 o 
   4  11   7       84.91       89.39      4.55 o 
   5  11   7      169.07      176.50      5.98 o 
   6  11   7      120.07      142.34      5.12 o 
   7  11   7       21.50       19.64      1.71 o 
   9  11   7       53.03       58.93      2.85 o 
   1  12   7       30.86       24.77      1.81 o 
   2  12   7      103.35       94.43      3.42 o 
   3  12   7       23.51       23.36      1.61 o 
   4  12   7        3.20        2.28      0.57 o 
   5  12   7        7.22        9.39      1.42 o 
   6  12   7        7.72        8.26      1.14 o 
   7  12   7       21.58       27.19      1.41 o 
   8  12   7       49.38       46.12      2.85 o 
   9  12   7      236.25      254.79      5.12 o 
   0  13   7      189.72      185.04      6.26 o 
   1  13   7       20.42       18.37      1.41 o 
   2  13   7      116.10      121.85      3.62 o 
   3  13   7       31.92       32.45      2.56 o 
   4  13   7       54.82       66.33      3.42 o 
   5  13   7       22.85       31.31      2.28 o 
   6  13   7       48.96       60.83      2.11 o 
   7  13   7       21.24       27.19      1.21 o 
   8  13   7       96.16      112.16      3.42 o 
   1  14   7       29.05       30.07      1.61 o 
   2  14   7       21.97       24.48      1.99 o 
   3  14   7       33.20       35.59      2.28 o 
   4  14   7      184.48      203.26      5.41 o 
   5  14   7       20.51       22.86      1.30 o 
   6  14   7        2.66        3.42      0.57 o 
   0  15   7       55.49       52.38      2.85 o 
   1  15   7        2.36        0.85      0.28 o 
   2  15   7       84.03      100.21      3.42 o 
   3  15   7       39.14       44.41      2.28 o 
   4  15   7       39.29       41.28      2.28 o 
   2   8   8      120.89      126.11      5.41 o 
   1   9   8      166.04      189.88      6.83 o 
   2   9   8       55.75       48.11      3.42 o 
   0  10   8      425.84      446.66      9.96 o 
   1  10   8       24.49       23.93      1.61 o 
   2  10   8       10.35        8.83      1.42 o 
   1  11   8      122.09      111.72      3.70 o 
   2  11   8       64.68       66.90      3.70 o 
   3  11   8        7.98        7.40      1.14 o 
   0  12   8       59.59       63.48      3.42 o 
   1  12   8       95.40       88.03      2.82 o 
   2  12   8       48.08       51.81      2.85 o 
   3  12   8       30.71       35.87      2.28 o 
   7  12   8      225.90      223.19      4.84 o 
   1  13   8       56.86       60.92      3.13 o 
   2  13   8      149.27      167.11      4.84 o 
   3  13   8       48.50       50.39      2.56 o 
   4  14   8      119.73      140.63      3.70 o 
                                                 
